# Supplementary material for: A universal DNA microarray for rapid fish species authentication
Source: Food Chem (Oxf). 2025 Jan 19;10:100241. doi: 10.1016/j.fochms.2025.100241 (PMC11795077; doi:10.1016/j.fochms.2025.100241)
Supplement: Supplementary material 2 — Appendix B: Table B.1: Sequences and characteristics of all 100 universal DNA probes (96 newly designed DNA probes and four control probes (Kappel, 2009)) Table B.2: DNA microarray measurement data for assay optimization Table B.3: Data of DNA microarray measurements of all tested samples Table B.4: Matrix of supremum distances between DNA probe signal patterns of all tested samples for assay optimization Table B.5: Matrix of Euclidean distances between DNA probe signal patterns of all tested Osteichthyes fish samples Table B.6: Matrix of supremum distances between DNA probe signal patterns of all tested Osteichthyes fish samples Table B.7: Matrix of supremum distances between DNA probe signal patterns of all tested Chondrichthyes fish samples Table B.8 A: Matrix of supremum distances between DNA probe signal patterns of the market sample A labelled as “Atlantic cod, Gadus morhua” and closely-related species Table B·8B: Matrix of supremum distances between DNA probe signal patterns of the market sample B labelled as “Atlantic salmon, Salmo salar” and closely-related species [file mmc2.xlsx]

## Sheet: Table of content
All-fish chip: A universal DNA microarray for rapid fish species authentication
Patrizia Bade1, Sebastian Stix2, Kristina Kappel1*, Jan Fritsche2 , Ilka Haase3, Andrew Torda4, Nils Wax5, Markus Fischer5, Dirk Brandis6, Ute Schröder 2
1 National Reference Centre for Authentic Food, Max Rubner-Institut (MRI), Hermann-Weigmann-Str. 1, 24103, Kiel, Germany
2 Department of Safety and Quality of Milk and Fish Products, Max Rubner-Institut (MRI), Hermann-Weigmann-Str. 1, 24103, Kiel, Germany
3 National Reference Centre for Authentic Food, Max Rubner-Institut (MRI), E.-C.-Baumann-Str. 20, 95326, Kulmbach, Germany
4 Centre for Bioinformatics, University of Hamburg, Albert-Einstein-Ring 8, 22761 Hamburg, Germany
5 Hamburg School of Food Science, Institute of Food Chemistry, University of Hamburg, Grindelallee
6 Zoological Museum of the University of Kiel, Hegewischstraße 3, 24105 Kiel, Germany
*Correspondence: Kristina Kappel
Table B.1: Sequences and characteristics of all 100 universal DNA probes (96 newly designed DNA probes and four control probes (Kappel, 2009))
Table B.2: DNA microarray measurement data for assay optimization
Table B.3: Data of DNA microarray measurements of all tested samples
Table B.4: Matrix of supremum distances between DNA probe signal patterns of all tested samples for assay optimization
Table B.5: Matrix of Euclidean distances between DNA probe signal patterns of all tested Osteichthyes fish samples
Table B.6: Matrix of supremum distances between DNA probe signal patterns of all tested Osteichthyes fish samples
Table B.7: Matrix of supremum distances between DNA probe signal patterns of all tested Chondrichthyes fish samples
Table B.8A: Matrix of supremum distances between DNA probe signal patterns of the market sample A labelled as "Atlantic cod, Gadus morhua" and closely-related species
Table B.8B: Matrix of supremum distances between DNA probe signal patterns of the market sample B labelled as "Atlantic salmon, Salmo salar" and closely-related species

## Sheet: Table_S1_DNA_probes
Table B.1: Sequences and characteristics of all 100 universal DNA probes (96 newly designed DNA probes and four control probes (Kappel, 2009))
DNA probe	Target	Sequence (5'-3')	Length (nt)	GC content (%)	Tm (°C)
16s_01	16S rDNA	AGGGTCTTCTCGTCTT	16	50	58.1
16s_02	16S rDNA	CCAACATCGAGGTCGTAAA	19	47	63.0
16s_03	16S rDNA	ACATCGAGGTCGTAAGC	17	53	61.3
16s_04	16S rDNA	AACATCGAGGTCGTAAACT	19	42	62.0
16s_05	16S rDNA	GAACATCGAGGTCGTAAA	18	44	59.6
16s_06	16S rDNA	AGGGTCTTCTCGTCTTG	17	53	60.4
16s_07	16S rDNA	ATACCGCGGCCGTTT	15	60	63.5
16s_08	16S rDNA	AAGGGTCTTCTCGTCTT	17	47	59.5
16s_09	16S rDNA	AATACCGCGGCCGTT	15	60	63.5
16s_10	16S rDNA	TCCAACATCGAGGTCGTA	18	50	63.0
16s_11	16S rDNA	AGGGTCTTCTCGTCTA	16	50	57.0
cytb_01	cytb	ACGGATGAGAATGCTGTG	18	50	62.7
cytb_02	cytb	ACGGATGAGAATGCTGT	17	47	60.8
cytb_03	cytb	TACGGATGAGAATGCTGT	18	44	61.0
cytb_04	cytb	ACGGATGAGAATGCTG	16	50	58.1
cytb_05	cytb	GGATGAGAAGGCGGTA	16	56	59.6
cytb_06	cytb	GGGGAGGTCAACTAGT	16	56	58.6
cytb_07	cytb	AGGTCGACTAGTGCA	15	53	57.5
cytb_08	cytb	GGAGGTCGACTAGTGCA	17	59	63.0
cytb_09	cytb	TGATGAGAAGGCTGTT	16	44	56.5
cytb_10	cytb	ACGAAGGCTGTTATTATGA	19	37	59.4
cytb_11	cytb	TACGAAGGCTGTTATTATGA	20	35	59.6
cytb_12	cytb	CTACGAAGGCTGTTATTATG	20	40	59.2
cytb_13	cytb	ACGGATGAGAAGGCTA	16	50	58.3
cytb_14	cytb	GGAGGAGAAGGCTGTT	16	56	59.8
cytb_15	cytb	TCAACTAGTGCGTCGTTT	18	44	62.1
cytb_16	cytb	GAGGAGAAGGCTGTG	15	60	56.9
cytb_17	cytb	ACTAGTGCGTCGTTG	15	53	57.3
cytb_18	cytb	GGGAGGTCTACTAATGC	17	53	58.0
cytb_19	cytb	TGGGAGGTCTACTAATGC	18	50	60.7
cytb_20	cytb	CGAAAGCTGTTATTATTACG	20	35	58.0
cytb_21	cytb	AGGTCTACTAGTGCGTCA	18	50	62.3
cytb_22	cytb	TGTGGCGATGTCGGAT	16	56	63.1
cytb_23	cytb	GCAGTTATTATGACAAGGAG	20	40	59.4
cytb_24	cytb	ACGGAGGAGAAAGCG	15	60	59.7
cytb_25	cytb	CCTGTGAGGATTTGGA	16	50	57.0
cytb_26	cytb	GGTCAATTAATGCGTTGTTT	20	35	61.1
cytb_27	cytb	GAGGTCAATTAATGCGTTGT	20	40	62.4
cytb_28	cytb	GGAGGTCAATTAATGCGTTG	20	45	63.1
cytb_29	cytb	GGGAGGTCAATTAATGCG	18	50	61.1
cytb_30	cytb	GGGAGGTCAATTAATGC	17	47	57.3
cytb_31	cytb	GGGAGATCGACTAGTG	16	56	56.6
cytb_32	cytb	AACGAAGGCTGTTATTATGA	20	35	60.5
cytb_33	cytb	CCGGTGAGGATTTGGA	16	56	60.3
cytb_34	cytb	ACGAAGGCAGTTATTATTGT	20	35	60.8
cytb_35	cytb	CACGAAGGCAGTTATTATTG	20	40	60.3
cytb_36	cytb	CCTGTTAGGATTTGAGCAA	19	42	60.7
cytb_37	cytb	GAGAAGGCTATGGAAGTGTC	20	50	63.4
cytb_38	cytb	ACGAAGGCAGTTATTATAAC	20	35	58.7
cytb_39	cytb	CGAAGGCTGTTATTATTACC	20	40	59.5
cytb_40	cytb	GAGAAGGCTGTTTCAATGTC	20	45	62.7
cytb_41	cytb	CGGATGAGAAGGCTGTT	17	53	61.6
cytb_42	cytb	TACGAAGGCAGTCATTATTG	20	40	61.2
cytb_43	cytb	GAAGGCTGTTATTATGACAA	20	35	58.9
cytb_44	cytb	GAAGGCTGTTATTATGACA	19	37	57.8
cytb_45	cytb	CGAAGGCTGTTATTATGACA	20	40	61.2
cytb_46	cytb	GGATGAGAAAGCTGTCTGAA	20	45	63.3
cytb_47	cytb	AACGAAGGCTGTTATTATCA	20	35	60.5
cytb_48	cytb	ACGAAGGCTGTTATTATC	18	39	56.9
cytb_49	cytb	AACGAAGGCTGTTATTATC	19	37	58.2
cytb_50	cytb	CAACGAAGGCTGTTATTATC	20	40	60.0
cytb_51	cytb	GGGGAGGTCAATTAGG	16	56	57.2
cytb_52	cytb	GCAGTTATTATTACAAGGAG	20	35	56.9
cytb_53	cytb	GGAGGTCGATGAGTG	15	60	56.6
cytb_54	cytb	GGGAGGTCGATGAGT	15	60	58.1
cytb_55	cytb	TGATGAGAAGGCGGTT	16	50	59.8
cytb_56	cytb	GTCAATTAGGGCGTCGTT	18	50	63.0
cytb_57	cytb	GCGGTTGAGATGTCTGAT	18	50	62.4
cytb_58	cytb	GGATGAGAAGGCGGTT	16	56	60.7
cytb_59	cytb	ACGGATGAGAAGGCA	15	53	58.4
cytb_60	cytb	GGTCAATTAGTGCGTTGTTT	20	40	62.9
cytb_61	cytb	GAGGTCAATTAGTGCGTT	18	44	60.2
cytb_62	cytb	GGAGGTCAATTAGTGCGTT	19	47	63.3
cytb_63	cytb	GTGACGGATGAAAAGGCA	18	50	63.3
cytb_64	cytb	ACTAGTGCGTCGTTC	15	53	56.9
cytb_65	cytb	GACTAGTGCGTCGTTC	16	56	58.9
cytb_66	cytb	GAAGGCTGTAGCGATGTC	18	56	63.1
cytb_67	cytb	GAGAAGGCTGTAGCGATG	18	56	62.8
cytb_68	cytb	TGAGAAGGCTGTAGCGAT	18	50	63.4
cytb_69	cytb	TGAGAAGGCTGTAGCGA	17	53	62.6
cytb_70	cytb	CTACAAAGGCAGTTATTATG	20	35	57.2
cytb_71	cytb	CGAAGGCGGTTATTATC	17	47	57.2
cytb_72	cytb	CGGTTATTATTACTAGGAGA	20	35	56.6
cytb_73	cytb	GCGGTTATTATTACTAGGAG	20	40	58.3
cytb_74	cytb	GAAGGCGGTCATTATTACAA	20	40	61.5
cytb_75	cytb	CCTGTTAGGATTTGGGTGA	19	47	62.3
cytb_76	cytb	AACGAAGGCAGTTATTATAG	20	35	58.4
cytb_77	cytb	CGTTGCGATTTGGGTAA	17	47	60.4
cytb_78	cytb	GAAGGCTGTTGAGATGTCA	19	47	63.0
cytb_79	cytb	GGTAGGTCAACTAGTGCA	18	50	61.2
cytb_80	cytb	GGAGGTCAATTAGTGCAC	18	50	60.6
cytb_81	cytb	GGGAGGTCAATTAGTGCA	18	50	62.0
cytb_82	cytb	TGGGAGGTCTACGAG	15	60	57.2
cytb_83	cytb	AAGGCGGTTATTATCACGAG	20	45	63.5
cytb_84	cytb	GACAAAGGCGGTTATTATC	19	42	59.2
cytb_85	cytb	CGACAAAGGCGGTTATTATC	20	45	62.5
NK02		ATATTCTGCCCGCAGTTA	18	44	61.4
PK01	PK-Oligo	CGGATAACAATTTCACACAGT	21	38	62.7
PK02	pUC57-542-mer	AGTTGGCCGCAGTGTTA	17	53	64.3
uni_16s_05	16S rDNA	TTACGACCTCGATGTTGG	18	50	62.0

## Sheet: Table_S2_Optimization
Table B.2: DNA microarray measurement data for assay optimization
							DNA microarray signal intensities of DNA probes (arbitrary units)
Sample #	Family	Genus	Species	Original sample name	Dilution	Temperature	16s_01	16s_02	16s_03	16s_04	16s_05	16s_06	16s_07	16s_08	16s_09	16s_10	16s_11	cytb_01	cytb_02	cytb_03	cytb_04	cytb_05	cytb_06	cytb_07	cytb_08	cytb_09	cytb_10	cytb_11	cytb_12	cytb_13	cytb_14	cytb_15	cytb_16	cytb_17	cytb_18	cytb_19	cytb_20	cytb_21	cytb_22	cytb_23	cytb_24	cytb_25	cytb_26	cytb_27	cytb_28	cytb_29	cytb_30	cytb_31	cytb_32
1	Gadidae	Gadus	Gadus macrocephalus	Gmac01a	1:125	40°C	0.988403	0.497874	0.0936773	0.430591	0.129938	0.988468	0.259228	0.988402	0.391735	0.490795	0.986575	0.988373	0.988392	0.988469	0.988426	0.988359	0.616296	0.00758188	0.0066687	0.988385	0.988405	0.988448	0.988405	0.988272	0.988248	0.0560601	0.988336	0.00381563	0.988328	0.988419	0.100008	0.00485225	0.192336	0.00199601	0.00771357	0.00577089	0.0830957	0.988343	0.988362	0.988274	0.988272	0.00772327	0.988294
1	Gadidae	Gadus	Gadus macrocephalus	Gmac01a	1:125	45°C	0.988578	0.791473	0.121929	0.647166	0.20566	0.98852	0.425755	0.988411	0.526527	0.816405	0.98832	0.988252	0.988249	0.988407	0.988656	0.988553	0.352269	0.003643	0	0.98839	0.988392	0.988392	0.9885	0.988343	0.988323	0.0272835	0.988322	0.00194931	0.980434	0.986303	0.00771938	0	0.0462575	0	0	0.00198412	0.0115648	0.551847	0.98837	0.988413	0.488775	0.00577044	0.988393
1	Gadidae	Gadus	Gadus macrocephalus	Gmac01a	1:125	50°C	0.988495	0.984829	0.169659	0.911703	0.353638	0.988562	0.787453	0.9885	0.907255	0.982911	0.988669	0.986742	0.979321	0.988558	0.490266	0.988516	0.132929	0	0	0.988478	0.162059	0.188324	0.26787	0.988457	0.988458	0.00192678	0.988567	0	0.488478	0.265719	0.00581743	0.00198412	0.0171324	0.00187266	0.00569326	0	0.0076972	0.0859895	0.654725	0.984717	0.0555102	0.00570409	0.190327
1	Gadidae	Gadus	Gadus macrocephalus	Gmac01a	1:250	40°C	0.985098	0.22457	0.0215971	0.178086	0.0443169	0.984908	0.110779	0.986825	0.158147	0.225832	0.98499	0.988682	0.9887	0.988729	0.988751	0.988688	0.322974	2.45634e-05	0.00369574	0.988649	0.986797	0.988691	0.987737	0.988626	0.988629	0.0188678	0.988625	0.0037301	0.988685	0.985026	0.0274833	0.00584795	0.0702873	0.0057372	0.000968992	0	0.0133732	0.643412	0.988629	0.988609	0.633815	0.00357554	0.986798
1	Gadidae	Gadus	Gadus macrocephalus	Gmac01a	1:250	45°C	0.986607	0.26633	0.0383614	0.224847	0.0505971	0.988498	0.100694	0.984528	0.133714	0.265228	0.986396	0.98823	0.988318	0.988463	0.988573	0.988552	0.238464	0.001996	0	0.988344	0.87846	0.963365	0.980847	0.988301	0.98828	0.0116851	0.988326	0.00578074	0.864706	0.902241	0.0155812	0.00184162	0.0400753	0.00752274	0.001996	0.00192678	0.0058497	0.352683	0.988281	0.988457	0.310855	0.00383143	0.885677
1	Gadidae	Gadus	Gadus macrocephalus	Gmac01a	1:250	50°C	0.98675	0.730514	0.0438765	0.534373	0.161045	0.988624	0.291988	0.988409	0.378382	0.700828	0.988364	0.986477	0.945327	0.986721	0.396727	0.988638	0.0781255	0.00192678	0	0.988429	0.163943	0.229981	0.326969	0.988389	0.988301	0.00387714	0.988324	0	0.355178	0.0801908	0	0	0.011327	0.00200804	0.00368325	0.00377864	0	0.0287222	0.375366	0.808177	0.0425106	0.00584835	0.170781
1	Gadidae	Gadus	Gadus macrocephalus	Gmac01a	1:500	40°C	0.988539	0.0929693	0.005811	0.0941996	0.0151187	0.982807	0.0322503	0.986614	0.063319	0.116825	0.979093	0.988447	0.988396	0.988511	0.988537	0.988471	0.339963	0.00202413	0.00194931	0.988409	0.986582	0.986583	0.988475	0.98841	0.988343	0.0135171	0.988453	0	0.986488	0.986529	0.0418758	0	0.0477441	0.0224719	0.00378837	0	0.0133148	0.693777	0.988457	0.988389	0.618448	0.00187266	0.984624
1	Gadidae	Gadus	Gadus macrocephalus	Gmac01a	1:500	45°C	0.967544	0.0974337	0.00771129	0.0766659	0.017249	0.93894	0.0309121	0.947815	0.0484766	0.103016	0.868081	0.988232	0.988299	0.988446	0.988573	0.988511	0.140431	0.00558658	0.00198412	0.988345	0.666342	0.787356	0.94285	0.988302	0.988303	0.0116851	0.988303	0	0.598154	0.56821	0.0077136	0	0.0155337	0	0.00399202	0	0.00389983	0.165493	0.986343	0.988392	0.143558	0	0.675813
1	Gadidae	Gadus	Gadus macrocephalus	Gmac01a	1:500	50°C	0.986661	0.441362	0.0325496	0.308224	0.0762187	0.984803	0.148551	0.986492	0.184727	0.423849	0.98457	0.986547	0.978732	0.988569	0.311158	0.98864	0.0590627	0.00780914	0	0.988476	0.17271	0.227248	0.413843	0.988391	0.988393	0.00588236	0.98837	0.00578388	0.342388	0.109958	0.00194931	0.00764525	0.005639	0.001996	0.00191571	0.00185186	0.00193799	0.0210139	0.273337	0.540436	0.0152457	0	0.224984
2	Gadidae	Gadus	Gadus macrocephalus	Gmac01b	1:125	40°C	0.988553	0.898307	0.2026	0.938715	0.321736	0.988574	0.376747	0.988511	0.470574	0.798003	0.988526	0.988503	0.988544	0.988548	0.988531	0.988486	0.496481	0.0193669	0.015407	0.988451	0.988473	0.988472	0.98843	0.988321	0.988384	0.0341561	0.988471	0.000160792	0.988507	0.988528	0.109154	0.0111535	0.042635	0.00760495	0.00972854	0.0116998	0.0956416	0.988388	0.988389	0.988299	0.935793	0.015335	0.988409
2	Gadidae	Gadus	Gadus macrocephalus	Gmac01b	1:125	45°C	0.988517	0.979192	0.172192	0.945285	0.318254	0.988538	0.539363	0.988452	0.619924	0.949349	0.988447	0.988424	0.988486	0.988553	0.986638	0.988518	0.24556	0	0.00962661	0.988455	0.859744	0.893303	0.986637	0.988411	0.988435	0.0114995	0.988432	0	0.925247	0.92944	0.00190477	0.00187266	0.0116021	0.00198412	0.00574132	0.00196079	0.0230285	0.446252	0.988524	0.988458	0.389428	0.00387651	0.823893
2	Gadidae	Gadus	Gadus macrocephalus	Gmac01b	1:125	50°C	0.988544	0.986653	0.146139	0.890746	0.304822	0.988564	0.81521	0.988455	0.916259	0.981102	0.988605	0.877706	0.755942	0.946544	0.230408	0.988542	0.0780085	0	0.00571575	0.988547	0.106155	0.115735	0.193935	0.988392	0.988391	0	0.967576	0	0.442397	0.306887	0	0.00186219	0.001996	0.0135112	0.00197238	0.00192678	0.00192678	0.0760689	0.720339	0.986654	0.0840574	0.00376648	0.106895
2	Gadidae	Gadus	Gadus macrocephalus	Gmac01b	1:250	40°C	0.984937	0.422406	0.0547468	0.44114	0.0996204	0.984843	0.133117	0.984774	0.167911	0.335029	0.9877	0.988576	0.98864	0.988664	0.988689	0.988559	0.321719	0.0104696	0	0.988584	0.984726	0.98664	0.986731	0.988542	0.988543	0.0142656	0.988517	0.00385356	0.968517	0.982928	0.0358985	0	0.0136367	0	0.00380117	0	0.0434377	0.605179	0.988565	0.988499	0.605825	0.00582633	0.986617
2	Gadidae	Gadus	Gadus macrocephalus	Gmac01b	1:250	45°C	0.98682	0.541568	0.0497428	0.530851	0.128282	0.988629	0.210716	0.988565	0.253042	0.510873	0.98676	0.988604	0.984803	0.988599	0.750797	0.9886	0.163384	0	0.00574712	0.988591	0.635745	0.710214	0.892553	0.988545	0.988524	0.00755582	0.988591	0	0.707114	0.575113	0.00771125	0	0.00557625	0.0037244	0.00584954	0.0037779	0.00187266	0.21636	0.986665	0.988545	0.189848	0.00562916	0.593224
2	Gadidae	Gadus	Gadus macrocephalus	Gmac01b	1:250	50°C	0.988667	0.825414	0.0322716	0.61052	0.126912	0.988664	0.369843	0.988602	0.520676	0.80076	0.98676	0.491838	0.320331	0.667962	0.0618076	0.988728	0.0188207	0	0.00383143	0.988607	0.0380996	0.0494484	0.100503	0.988585	0.988585	0.00379093	0.642056	0	0.28232	0.0725131	0	0	0.00197238	0.00598802	0.00183151	0.00574712	0.00184162	0.00380117	0.192953	0.586362	0.00951862	0.00194931	0.055291
2	Gadidae	Gadus	Gadus macrocephalus	Gmac01b	1:500	40°C	0.988496	0.151807	0.0305986	0.15525	0.0359675	0.988562	0.0287496	0.988519	0.0534791	0.125249	0.984665	0.988552	0.988636	0.988579	0.988451	0.988432	0.284239	0.00378984	0.00959142	0.988498	0.98473	0.988583	0.986607	0.988457	0.988388	0.00957459	0.988519	0	0.988577	0.988617	0.0717516	0	0.0172966	0.00383256	0.00196079	0.00196079	0.0229409	0.63518	0.988543	0.988392	0.562946	0.00389864	0.984655
2	Gadidae	Gadus	Gadus macrocephalus	Gmac01b	1:500	45°C	0.982978	0.233271	0.0209412	0.189629	0.0359295	0.986648	0.0720856	0.98859	0.0853333	0.205469	0.984857	0.986759	0.984997	0.98683	0.498701	0.988558	0.0971397	0.00567305	0.00191571	0.988591	0.406053	0.415891	0.716726	0.988545	0.988569	0	0.988591	0.00185186	0.497023	0.378222	0.00581743	0	0	0	0.00582633	0.00385408	0.00378837	0.110063	0.9238	0.988568	0.094851	0	0.374639
2	Gadidae	Gadus	Gadus macrocephalus	Gmac01b	1:500	50°C	0.98691	0.598098	0.0263431	0.4439	0.0713029	0.986919	0.202387	0.986854	0.300118	0.558833	0.986865	0.280182	0.176147	0.441859	0.0186004	0.984833	0.00759194	0.00191571	0.00191571	0.98863	0.0510015	0.0467896	0.0740342	0.98865	0.986647	0.00387597	0.444947	0.0096339	0.255778	0.0358331	0.00376648	0.00392157	0.00580696	0	0	0	0.0114195	0.00382072	0.11516	0.282172	0.00194931	0	0.0456012
4	Gadidae	Gadus	Gadus morhua	Gmor01a	1:125	40°C	0.988496	0.169158	0.0191576	0.142848	0.0304647	0.988542	0.0642385	0.988453	0.176652	0.174832	0.988513	0.988486	0.988573	0.986695	0.819747	0.988385	0.933855	0.00771129	0.00776446	0.988476	0.98852	0.988541	0.986584	0.988235	0.971673	0.01552	0.988432	0.00179549	0.988469	0.988531	0.122285	0.00181963	0.0309342	0	0.00980393	0.011577	0.138513	0.988458	0.988456	0.9883	0.988347	0.00392157	0.936314
4	Gadidae	Gadus	Gadus morhua	Gmor01a	1:125	45°C	0.988584	0.696135	0.0837605	0.550977	0.144371	0.988629	0.333688	0.988541	0.382365	0.717283	0.988602	0.882705	0.605014	0.897722	0.312522	0.988587	0.093063	0.00192678	0.00380117	0.988567	0.585569	0.54797	0.582594	0.988524	0.988568	0	0.98861	0	0.757656	0.784072	0.00380389	0.00198412	0.00583871	0.00392157	0.00194931	0.00192678	0.0056721	0.201684	0.988632	0.988545	0.322607	0.00570468	0.476981
4	Gadidae	Gadus	Gadus morhua	Gmor01a	1:125	50°C	0.988476	0.988499	0.157932	0.923963	0.372251	0.988521	0.783599	0.988478	0.915904	0.988519	0.988557	0.620824	0.372537	0.715838	0.0596573	0.988431	0.0192879	0.0039101	0.00187266	0.988457	0.122001	0.110789	0.107595	0.988413	0.988412	0.00192678	0.947639	0.00577199	0.393065	0.317918	0	0.00187266	0.00198412	0.00388809	0	0.00380965	0	0.0437674	0.704857	0.988415	0.0537087	0	0.0970985
4	Gadidae	Gadus	Gadus morhua	Gmor01a	1:250	40°C	0.984625	0.0384497	0.00396826	0.0325807	0.00184162	0.986593	0.00773422	0.960635	0.0571586	0.0418889	0.952437	0.988597	0.976725	0.984772	0.494915	0.988347	0.667899	0.00578074	0.0115756	0.988392	0.971293	0.935613	0.984549	0.988369	0.98839	0.011436	0.988495	0	0.988551	0.988657	0.0858688	0	0.0369505	0	0.00780954	0.00971379	0.0872909	0.988414	0.988434	0.988302	0.98837	0.00968363	0.921663
4	Gadidae	Gadus	Gadus morhua	Gmor01a	1:250	45°C	0.988649	0.365308	0.0281765	0.272654	0.0805084	0.984966	0.123004	0.986842	0.18472	0.366176	0.984944	0.565004	0.37155	0.534711	0.111075	0.988649	0.0716339	0	0.00190477	0.98861	0.373062	0.354516	0.354617	0.98861	0.988588	0.00184162	0.988654	0.00193799	0.551176	0.516242	0	0.00370381	0.00555555	0.00186219	0.00757575	0.00383143	0.00186219	0.135667	0.969817	0.988633	0.143701	0.00374579	0.303193
4	Gadidae	Gadus	Gadus morhua	Gmor01a	1:250	50°C	0.988733	0.638973	0.0190937	0.40493	0.104283	0.988732	0.216357	0.986877	0.311234	0.71472	0.983186	0.114154	0.0631941	0.128983	0.00187266	0.531725	0.00573681	0	0	0.981344	0.022532	0.0190226	0.00784314	0.916184	0.748053	0.00555871	0.315134	0.0018116	0.119691	0.0304924	0	0	0.00369416	0	0	0.0037684	0	0.00575922	0.152803	0.443528	0.00382197	0	0.0266904
4	Gadidae	Gadus	Gadus morhua	Gmor01a	1:500	40°C	0.69394	0.024456	0	0.0117311	0	0.6142	0.00198412	0.589554	0.00775723	0.00970642	0.542979	0.672331	0.31114	0.456995	0.0874966	0.988575	0.201887	0	0	0.988413	0.57549	0.56183	0.770221	0.988458	0.988414	0.00372086	0.988345	0	0.986539	0.986547	0.0210632	0	0.00549171	0	0	0.00579415	0.0134473	0.472494	0.988348	0.988435	0.513999	0	0.493097
4	Gadidae	Gadus	Gadus morhua	Gmor01a	1:500	45°C	0.984929	0.130139	0.00755773	0.0905329	0.0132819	0.981214	0.0434594	0.979514	0.0454564	0.117708	0.970551	0.24855	0.159214	0.261061	0.0319976	0.922594	0.0190243	0.00957855	0.00570542	0.988654	0.182614	0.142636	0.17899	0.979243	0.988611	0.00557872	0.984897	0	0.323071	0.26731	0.00184162	0.00185186	0.00392157	0.00186219	0.00376695	0.00383143	0.00757796	0.0508969	0.718528	0.988635	0.06589	0	0.140051
4	Gadidae	Gadus	Gadus morhua	Gmor01a	1:500	50°C	0.985091	0.49777	0.0224533	0.35249	0.0544859	0.986869	0.131753	0.986748	0.178434	0.467124	0.981342	0.0506739	0.0152565	0.0471655	0.00383143	0.283901	0.00380953	0.00189394	0.00766359	0.981166	0.0149821	0.00940339	0.0131793	0.662463	0.493119	0	0.173398	0.00191571	0.0716521	0.0114007	0.0037244	0.00383345	0	0.00376648	0.00385356	0.00184162	0.00762196	0.00186219	0.0524137	0.154	0.00383256	0.00747112	0.0114943
5	Gadidae	Gadus	Gadus morhua	Gmor02a	1:125	40°C	0.98838	0.465953	0.0656974	0.432397	0.111168	0.98845	0.248102	0.988359	0.33334	0.443469	0.988333	0.988396	0.973946	0.985116	0.730009	0.988425	0.576564	0.00779249	0.00583045	0.988341	0.984419	0.980603	0.984548	0.988363	0.988297	0.00987367	0.988292	0	0.988379	0.988378	0.0422087	0.00378788	0.0284227	0.00375263	0	0.0057506	0.0504306	0.984512	0.988299	0.988254	0.986405	0.00387806	0.938043
5	Gadidae	Gadus	Gadus morhua	Gmor02a	1:125	45°C	0.98863	0.896616	0.135059	0.714971	0.231147	0.988631	0.44502	0.988541	0.594317	0.944919	0.98679	0.849163	0.640714	0.830514	0.220996	0.988587	0.0837654	0.00192678	0	0.988498	0.208599	0.196631	0.343919	0.988502	0.988568	0	0.988567	0.00191571	0.666921	0.726455	0	0.00197238	0.00198412	0.00576083	0.00581396	0.00187266	0.00579168	0.197853	0.986683	0.988502	0.19521	0.00581435	0.164483
5	Gadidae	Gadus	Gadus morhua	Gmor02a	1:125	50°C	0.988501	0.988523	0.265901	0.983044	0.476364	0.988565	0.837873	0.988542	0.960972	0.988621	0.988686	0.567089	0.405968	0.676249	0.0705837	0.988458	0.017311	0	0.00387609	0.988482	0.0794356	0.0941413	0.102757	0.988459	0.988542	0.00183151	0.973983	0	0.41506	0.334135	0.00381064	0	0.00568181	0	0	0	0	0.0592145	0.759145	0.988483	0.0496846	0	0.0642789
5	Gadidae	Gadus	Gadus morhua	Gmor02a	1:250	40°C	0.98489	0.115687	0.0134977	0.125557	0.0114772	0.980999	0.0404068	0.986635	0.0688697	0.0975795	0.97416	0.988232	0.708127	0.829588	0.382036	0.988587	0.417107	8.61486e-05	0.00588157	0.988587	0.852006	0.770163	0.957927	0.988454	0.988499	0.00203435	0.988585	0.00197238	0.988553	0.98864	0.0305065	0	0.0153918	0.00565118	0	0.00381064	0.0401887	0.856409	0.988543	0.988436	0.903915	0.00192678	0.675835
5	Gadidae	Gadus	Gadus morhua	Gmor02a	1:250	45°C	0.982779	0.456039	0.0381603	0.355935	0.0911812	0.982878	0.184606	0.988587	0.1982	0.421001	0.980942	0.403615	0.261503	0.424052	0.0927755	0.986697	0.0418725	0.00380117	0.00194931	0.988502	0.0987129	0.104778	0.198335	0.984668	0.986562	0	0.982813	0	0.451086	0.394662	0	0.00394477	0.00566053	0.00392157	0	0.00192678	0.00768499	0.0626122	0.845209	0.988502	0.105531	0.00387651	0.134892
5	Gadidae	Gadus	Gadus morhua	Gmor02a	1:250	50°C	0.982936	0.783384	0.0362442	0.565231	0.13643	0.986604	0.285646	0.986541	0.399975	0.789529	0.918601	0.072147	0.0418882	0.12838	0.00771125	0.419524	0.00574307	0.00362319	0.00578034	0.957976	0.00576025	0.00372452	0.00756037	0.889238	0.544776	0.00376757	0.193061	0.00194931	0.111586	0.034156	0	0.00198412	0.00394477	0.00185186	0.00191571	0.00194931	0	0.00764596	0.140977	0.394839	0.00568519	0	0.0153088
5	Gadidae	Gadus	Gadus morhua	Gmor02a	1:500	40°C	0.622274	0.0229712	0.00203834	0.0171444	0	0.594776	0.0115109	0.612881	0.0209978	0.0134752	0.547994	0.672168	0.405144	0.544585	0.158149	0.988498	0.281274	0.00764438	0	0.988545	0.499177	0.445701	0.72702	0.988523	0.988523	0.00192678	0.988562	0.00190477	0.98684	0.98686	0.0227171	0	0.0017819	0	0.00581396	0.00187266	0.00949248	0.549113	0.988567	0.988481	0.644907	0.00379944	0.397553
5	Gadidae	Gadus	Gadus morhua	Gmor02a	1:500	45°C	0.948787	0.18674	0.0133321	0.121869	0.0172693	0.899484	0.0571348	0.969989	0.07096	0.198025	0.848385	0.194819	0.10883	0.200826	0.0207093	0.803324	0.0210258	0.0038873	0	0.988522	0.0571253	0.0495016	0.119837	0.975335	0.87132	0.00194931	0.87007	0	0.306673	0.220609	0.00196079	0.00186219	0.00761328	0	0.00579222	0.00578034	0.00193799	0.0436176	0.583102	0.986597	0.0457288	0.00574712	0.0819917
5	Gadidae	Gadus	Gadus morhua	Gmor02a	1:500	50°C	0.962651	0.569606	0.0134153	0.389051	0.0585807	0.960381	0.135448	0.986678	0.224368	0.52498	0.626464	0.015506	0.0170716	0.0227423	0.00180181	0.173042	0.00770712	0.00383143	0	0.778503	0.00187266	0.00384631	0.00392157	0.517477	0.329753	0.00191571	0.108368	0.00385356	0.0785123	0.0133242	0.00581743	0	0.00394477	0	0	0.00385356	0	0.00196079	0.0433235	0.123548	0.00944018	0.00190477	0.00571688
60	Pleuronectidae	Pleuronectes	Pleuronectes platessa	A282	1:125	40°C	0.98847	0.76252	0.304357	0.76939	0.305773	0.988474	0.0310898	0.988346	0.0896578	0.719416	0.988341	0.0212555	0.00196079	0.00198412	0.0056715	0.988533	0.00399202	0	0.0710329	0.161739	0.988347	0.988348	0.988476	0.142272	0.988325	0.00191571	0.988257	0.00196079	0.0726458	0.608414	0.39615	0.00183151	0.453535	0.00186219	0.00768014	0.0193197	0.00189394	0.00194931	0.00972404	0.0171201	0.0136703	0.984402	0.988303
60	Pleuronectidae	Pleuronectes	Pleuronectes platessa	A282	1:125	45°C	0.988585	0.947815	0.349773	0.900418	0.445056	0.988562	0.10811	0.988566	0.16723	0.920906	0.988562	0.00191571	0.00380953	0.00194931	0	0.0551517	0	0.00385356	0	0.00960457	0.977178	0.988543	0.982882	0.0174117	0.877483	0.00383143	0.48782	0.0114755	0.00568652	0.0228442	0.0249643	0.00198412	0.0116457	0	0.0192509	0.0192492	0	0.00186219	0.00193799	0.00187266	0.0133683	0.175726	0.988483
60	Pleuronectidae	Pleuronectes	Pleuronectes platessa	A282	1:125	50°C	0.98843	0.986561	0.206567	0.980949	0.461557	0.988562	0.187541	0.988523	0.284379	0.981153	0.988497	0.00584835	0	0.0018215	0	0.00198412	0.00185186	0	0.00194931	0.00389864	0.14508	0.366631	0.211628	0.0114689	0.0634736	0.00582542	0.0288567	0.00194931	0.00183151	0.00380562	0.00762196	0.00197238	0.00399202	0	0	0.00583676	0	0	0.00190477	0	0.00378801	0.0458052	0.952498
60	Pleuronectidae	Pleuronectes	Pleuronectes platessa	A282	1:250	40°C	0.986741	0.405558	0.13668	0.404771	0.129864	0.988647	0.0187204	0.988648	0.0511718	0.375959	0.988621	0.00944612	0.00197238	0	0.00389864	0.535012	0	0.00768499	0.0304241	0.0661526	0.986723	0.988671	0.98865	0.0475235	0.988543	0.00193799	0.988605	0.0093926	0.0263246	0.127324	0.163524	0.00187266	0.0853206	0	0.00962585	0.0190833	0.00569411	0.00378984	0	0.00584795	0.0151589	0.474834	0.988567
60	Pleuronectidae	Pleuronectes	Pleuronectes platessa	A282	1:250	45°C	0.988497	0.551479	0.146026	0.517632	0.180229	0.988562	0.0248651	0.988523	0.0478829	0.507534	0.988474	0.00193799	0.00180181	0.00387597	0.00568829	0.0152854	0.00184162	0.00191571	0.00389864	0	0.803658	0.979024	0.864764	0.00572727	0.550398	0	0.201876	0.00184162	0.00383143	0.00756796	0.0175511	0.00185186	0.0115039	0.001996	0.00197238	0	0	0	0.00377742	0	0.00188325	0.0707343	0.982643
60	Pleuronectidae	Pleuronectes	Pleuronectes platessa	A282	1:250	50°C	0.988557	0.874265	0.131238	0.772637	0.296564	0.9886	0.0608172	0.988537	0.0995262	0.826215	0.986738	0	0.00371752	0.00179211	0.00384504	0.00368506	0	0.0018215	0	0	0.162778	0.360627	0.188686	0	0.0306475	0.0037244	0.0133512	0.00194931	0.003663	0.00190477	0.00197238	0	0.00567925	0	0.00394477	0	0	0	0.00388889	0	0.00186219	0.0114787	0.935593
60	Pleuronectidae	Pleuronectes	Pleuronectes platessa	A282	1:500	40°C	0.988514	0.110813	0.0263065	0.0795995	0.0249291	0.988579	0.00189394	0.986652	0.0115902	0.0999465	0.986722	0.00377419	0.00192678	0.00378593	0	0.390128	0	0	0.0114788	0.0287539	0.986634	0.988538	0.9867	0.0250361	0.988476	0.00387597	0.988474	0	0.0114293	0.0533827	0.062203	0.0056081	0.0384694	0.00185186	0.00578429	0.00578376	0.00387597	0.00186219	0.00189394	0	0.0114361	0.279697	0.988411
60	Pleuronectidae	Pleuronectes	Pleuronectes platessa	A282	1:500	45°C	0.986675	0.594605	0.0304779	0.53106	0.145717	0.984793	0.0227976	0.984823	0.0323866	0.568913	0.983012	0.00358423	0.00779808	0.00753923	0	0	0.00376091	0	0	0	0.0842884	0.224877	0.112132	0.00197238	0.0114552	0.00574712	0.00947962	0.0018116	0.00192678	0.00180181	0.00194931	0	0.00198412	0	0	0.00779726	0	0	0.00196079	0	0.00186219	0.00588236	0.750614
60	Pleuronectidae	Pleuronectes	Pleuronectes platessa	A282	1:500	50°C	0.988562	0.246595	0.0421782	0.217265	0.06883	0.986733	0.00957427	0.988543	0.0153868	0.23128	0.986722	0	0.00573689	0.0116627	0	0.00582633	0	0.00184162	0	0.00386556	0.602489	0.901518	0.705948	0.00562867	0.430438	0	0.14517	0	0.00574712	0	0.00784316	0.00185186	0.00565006	0.00186219	0.00383143	0.00194931	0	0	0.00188325	0.00196079	0.00378788	0.038165	0.984734
61	Pleuronectidae	Pleuronectes	Pleuronectes platessa	A283	1:125	40°C	0.98856	0.583332	0.190488	0.614562	0.22733	0.988583	0.0230793	0.988517	0.04482	0.567814	0.988537	0.00748821	0.00387714	0.00196079	0.00588236	0.755679	0.00190477	0	0.0304699	0.0919855	0.988545	0.988588	0.988586	0.102938	0.988545	0.00185186	0.988522	0.0077522	0.0363847	0.325081	0.276419	0.00565563	0.146781	0.00186219	0.00394477	0.00953835	0	0.00387597	0.0172798	0.0327905	0.0077763	0.729132	0.988548
61	Pleuronectidae	Pleuronectes	Pleuronectes platessa	A283	1:125	45°C	0.988585	0.94122	0.365938	0.891818	0.420521	0.988538	0.073128	0.988497	0.159587	0.925019	0.988562	0.00192678	0	0.00389864	0.00581396	0.0662109	0.00193799	0.00192678	0.00955995	0.0400888	0.98859	0.98861	0.986747	0.0285687	0.980968	0	0.667534	0.0134359	0.0075167	0.0302777	0.0210501	0.0133173	0.0173106	0.00189394	0.00767654	0.00386477	0.00191571	0.00376695	0.00188325	0.00374532	0.0037666	0.177539	0.988548
61	Pleuronectidae	Pleuronectes	Pleuronectes platessa	A283	1:125	50°C	0.988627	0.98489	0.206758	0.986796	0.515105	0.988627	0.153524	0.988585	0.240173	0.986753	0.988562	0.00372859	0.00386556	0.00180181	0.00197238	0.00942359	0.00385563	0.00190477	0.00385356	0.0134462	0.223974	0.551218	0.317379	0.00757877	0.107925	0.00191571	0.0496258	0.00383143	0	0.00194931	0	0.00762528	0	0.00385678	0.00561833	0.00196079	0.00380953	0.00186219	0.0037244	0.00186219	0.00187266	0.0625757	0.984779
61	Pleuronectidae	Pleuronectes	Pleuronectes platessa	A283	1:250	40°C	0.988582	0.198184	0.0687806	0.209885	0.0735569	0.988582	0.00752344	0.988517	0.0249058	0.21587	0.98853	0.00371889	0.00178254	0	0.00188325	0.358511	0.0038873	0.00196079	0.0210206	0.0664047	0.988541	0.988538	0.984674	0.0665951	0.9885	0.00184162	0.988474	0.00194931	0.0227523	0.0859944	0.111699	0.00373511	0.0668276	0.00191571	0.00583676	0	0	0	0.0115109	0.0135037	0.00757877	0.370899	0.988455
61	Pleuronectidae	Pleuronectes	Pleuronectes platessa	A283	1:250	45°C	0.988607	0.53704	0.15147	0.515588	0.191481	0.98865	0.0210191	0.988588	0.0420907	0.509599	0.98863	0	0	0	0	0.0188957	0.00198412	0.00190477	0.00383143	0.0172211	0.786953	0.982916	0.886198	0.00560764	0.632653	0.00383143	0.266873	0	0.00189394	0	0.013272	0.00552487	0	0	0	0	0.0172414	0.00187266	0.00573681	0.00187266	0.00376648	0.0836564	0.988525
61	Pleuronectidae	Pleuronectes	Pleuronectes platessa	A283	1:250	50°C	0.988647	0.869212	0.134632	0.792461	0.295967	0.988668	0.0701744	0.988582	0.107991	0.840901	0.986775	0.00770712	0	0.00750579	0	0	0.00394477	0.00378788	0	0.00769643	0.188286	0.459861	0.284259	0.00185186	0.0420029	0.0037244	0.0133528	0.00567305	0.00191571	0.00190477	0.00376648	0.00184162	0.00186219	0.00555591	0.00185186	0.00189394	0	0.00957855	0	0.00194931	0.00194931	0.0210677	0.929589
61	Pleuronectidae	Pleuronectes	Pleuronectes platessa	A283	1:500	40°C	0.988625	0.0778547	0.0229147	0.0892251	0.0228059	0.988644	0.003643	0.988581	0.00389864	0.0888994	0.98858	0.00582528	0.00179211	0	0	0.389031	0.003643	0.0018215	0.00756164	0.045819	0.973383	0.988564	0.977192	0.0287157	0.988543	0	0.988542	0.00192678	0.00777461	0.0532758	0.0705901	0.00577629	0.0606496	0.00767988	0.00196079	0.00378897	0	0	0.00570623	0.0038115	0.00766689	0.201105	0.98848
61	Pleuronectidae	Pleuronectes	Pleuronectes platessa	A283	1:500	45°C	0.988672	0.198055	0.049745	0.190449	0.0476351	0.988671	0.00775502	0.98681	0.0113281	0.210515	0.983086	0	0	0	0	0.00775502	0.00188325	0	0.00578034	0.00952673	0.692157	0.937769	0.750444	0.00370371	0.538461	0	0.234881	0.00191571	0.00371637	0.0018116	0.00579423	0	0.012963	0.00197238	0.00196079	0	0	0	0	0	0.00574863	0.0568083	0.984866
61	Pleuronectidae	Pleuronectes	Pleuronectes platessa	A283	1:500	50°C	0.98691	0.555492	0.0648667	0.495008	0.151054	0.986829	0.00943722	0.988626	0.0247084	0.529407	0.986695	0	0.00179211	0	0.00588236	0	0.0018116	0.00543479	0.003643	0	0.168537	0.43557	0.246249	0.00196079	0.00961747	0	0.00764547	0.00383143	0.00578034	0	0	0.00943015	0.00761527	0.00771125	0	0.00193799	0.00185186	0.00185186	0.00571579	0.0038115	0	0.00588236	0.887646
63	Pleuronectidae	Platichthys	Platichthys flesus	A294	1:125	40°C	0.988447	0.505476	0.206953	0.570206	0.212296	0.988473	0.0189397	0.988426	0.0883027	0.519999	0.98851	0.0797342	0.0709387	0.0285115	0.0641058	0.988496	0.013368	0.00389864	0.00184162	0.062552	0.51397	0.792503	0.864327	0.204677	0.988499	0.0153021	0.988497	0.00379231	0.0515147	0.478518	0.00197238	0.0114777	0.310009	0.00196079	0.00772162	0.0457199	0.00190477	0.00376648	0.0566607	0.0664557	0.00768701	0.00186219	0.988432
63	Pleuronectidae	Platichthys	Platichthys flesus	A294	1:125	45°C	0.988426	0.859514	0.309655	0.815004	0.360207	0.988518	0.0442325	0.988453	0.109068	0.811983	0.988509	0.0188148	0.0224526	0.0151442	0.037938	0.675989	0.00185186	0.00185186	0.00197238	0.00383598	0.0115041	0.0207699	0.0191262	0.0364175	0.195554	0.00767714	0.269271	0.0135307	0.00190477	0.0227214	0.00572944	0.0133701	0.0250488	0.00388809	0.00578276	0.0250237	0.00571428	0.00384404	0.0037244	0.00191571	0.00187266	0	0.158851
63	Pleuronectidae	Platichthys	Platichthys flesus	A294	1:125	50°C	0.988517	0.988564	0.290866	0.981252	0.499993	0.988582	0.169432	0.988542	0.248105	0.984789	0.988579	0.063064	0.0538306	0.0224435	0.0671964	0.081626	0.00194931	0	0.00379093	0.00376648	0	0.00186219	0.00188325	0.0323055	0.0569471	0.00775194	0.0513598	0.0170711	0	0.00392157	0	0.00568531	0.00186219	0.00380953	0.00193799	0.0285393	0	0	0.00186219	0.00567172	0.00192678	0.00186219	0.00572783
63	Pleuronectidae	Platichthys	Platichthys flesus	A294	1:250	40°C	0.988579	0.0803166	0.0172363	0.0770733	0.0211833	0.9867	0.0114354	0.988453	0.0154596	0.0794378	0.988429	0.0348708	0.0192664	0.00375491	0.0188484	0.988597	0.0150226	0.00192678	0.00562123	0.0847245	0.392223	0.678947	0.824524	0.289059	0.988436	0.00764106	0.988389	0.00587102	0.0408089	0.305271	0	0.00383955	0.302855	0.001996	0	0.0366855	0	0	0.0732735	0.0518261	0.0114531	0.00191571	0.974894
63	Pleuronectidae	Platichthys	Platichthys flesus	A294	1:250	45°C	0.988497	0.534639	0.164651	0.475551	0.186792	0.988629	0.0264632	0.988544	0.0364363	0.484892	0.988627	0.0225058	0.016708	0.0131104	0.0300717	0.420275	0.00192678	0.00387597	0	0.00750158	0.011236	0.016903	0.0171821	0.0228636	0.0992206	0.00387597	0.112076	0.003663	0.00377081	0.0131722	0.00185186	0.00186219	0.00758946	0.00196079	0.00574875	0.0212525	0.00186219	0	0.00187266	0	0.00378897	0	0.127901
63	Pleuronectidae	Platichthys	Platichthys flesus	A294	1:250	50°C	0.988537	0.922557	0.133825	0.808297	0.303388	0.988627	0.0623614	0.988606	0.0852795	0.870889	0.986791	0.00745153	0.00555859	0.00187266	0.00940694	0.013286	0.00577033	0	0.00377961	0.00380242	0.00392157	0	0.00185186	0.00194931	0.00574752	0.00378984	0.0057176	0.00183151	0.0018215	0.00180181	0	0.00183151	0.00185186	0.00567609	0.00378897	0.00582528	0.00581396	0	0	0.00186219	0.00190477	0	0
63	Pleuronectidae	Platichthys	Platichthys flesus	A294	1:500	40°C	0.98486	0.0267429	0.0134054	0.0265226	0.00392157	0.988629	0.00379093	0.98486	0.00972404	0.030755	0.984734	0.00383143	0.00967024	0.0037724	0.00951701	0.988587	0.0037684	0	0.00185186	0.022896	0.0885527	0.186256	0.208757	0.0380897	0.638804	0.00762196	0.966306	0.00190477	0.0075836	0.060333	0.00588236	0.00583871	0.0478813	0	0.00192678	0.0076739	0.00561833	0.00187266	0.0113247	0.00944952	0.00193799	0.00186219	0.459658
63	Pleuronectidae	Platichthys	Platichthys flesus	A294	1:500	45°C	0.986599	0.133601	0.0283709	0.114976	0.0447138	0.986817	0	0.986775	0.00556117	0.130543	0.984903	0.00178254	0	0.0018116	0.003643	0.397928	0	0	0	0.00196079	0.00186219	0.00748442	0.00184162	0.00557719	0.0605701	0	0.0697071	0.00369485	0	0.00758634	0	0.00188325	0.0114335	0.00565118	0.0038873	0	0	0	0	0	0	0	0.118344
63	Pleuronectidae	Platichthys	Platichthys flesus	A294	1:500	50°C	0.988579	0.47512	0.0730831	0.409318	0.123845	0.988647	0.00761642	0.986665	0.0152091	0.434067	0.986747	0.00367647	0.00742278	0.00389864	0	0.0113762	0.00377081	0	0.00380953	0.00187266	0.00184162	0.00184162	0	0.00372487	0	0.0037695	0.00556117	0.00193799	0.00196079	0	0	0.00561798	0.00577343	0.00571428	0	0.00194931	0	0	0.00194931	0.00194931	0	0.00185186	0.00193799
64	Pleuronectidae	Platichthys	Platichthys flesus	Pfles01a	1:125	40°C	0.988409	0.328264	0.132513	0.362485	0.128735	0.988476	0.00942363	0.988476	0.0556814	0.33254	0.988579	0.0714388	0.0802139	0.0304249	0.0731256	0.988392	0.00963583	0	0.00392157	0.0438575	0.275544	0.569313	0.590119	0.158052	0.988434	0.00956327	0.988542	0	0.013443	0.230049	0.00198412	0.00190477	0.252528	0	0.00389862	0.0329368	0	0.00385473	0.0267157	0.0482081	0	0.00194931	0.966945
64	Pleuronectidae	Platichthys	Platichthys flesus	Pfles01a	1:125	45°C	0.988604	0.737956	0.236467	0.761601	0.256958	0.988582	0.0247935	0.988625	0.0743577	0.731136	0.988705	0.061488	0.0596973	0.0245007	0.0935554	0.949225	0	0.00183151	0.00196079	0.0077312	0.0170144	0.0395058	0.02485	0.0251154	0.231408	0	0.323366	0.00190477	0.00188325	0.0132214	0.00184162	0.007653	0.0116283	0.00194931	0.00581396	0.0364419	0	0	0.00370371	0.00193799	0	0	0.247977
64	Pleuronectidae	Platichthys	Platichthys flesus	Pfles01a	1:125	50°C	0.988478	0.971709	0.348888	0.955169	0.528209	0.988521	0.0802009	0.988542	0.119837	0.972182	0.988624	0.0665278	0.0638919	0.0264084	0.088072	0.132484	0.00194931	0.00193799	0.00188325	0.00190477	0.00187266	0.00753625	0.0038115	0.0248149	0.0765719	0.00389864	0.0532819	0.00189394	0.00376648	0.00186219	0.00392157	0.00190477	0.00383143	0.00389864	0.00191571	0.0367326	0	0	0.00381064	0	0.00387597	0.0037244	0.0286516
64	Pleuronectidae	Platichthys	Platichthys flesus	Pfles01a	1:250	40°C	0.98845	0.0498164	0.0134191	0.0649735	0.0132327	0.988538	0	0.984611	0.0116816	0.0448495	0.984549	0.0251835	0.0191734	0.0113995	0.0245837	0.988491	0.00379093	0.00381265	0.00394477	0.0231316	0.126613	0.304901	0.304339	0.0631692	0.842183	0.00963008	0.988339	0.00198412	0	0.0407707	0.00200804	0.00200804	0.0768111	0.00584956	0.00389864	0.00786634	0	0.007653	0.00966104	0.0171509	0.00198412	0.00387597	0.679424
64	Pleuronectidae	Platichthys	Platichthys flesus	Pfles01a	1:250	45°C	0.988436	0.293425	0.0780059	0.292104	0.0945928	0.98848	0.0096246	0.988565	0.013393	0.262992	0.988646	0.0115321	0.0206026	0.00552485	0.0210759	0.455543	0	0	0.00189394	0.00376648	0.00383256	0.0207747	0.0153172	0.00772953	0.0745745	0	0.0934066	0.00384404	0	0.00179211	0.0018215	0	0.00190477	0.00387597	0.00383143	0.00961216	0.00579168	0	0.00193799	0.00572586	0.0075979	0.00190477	0.146541
64	Pleuronectidae	Platichthys	Platichthys flesus	Pfles01a	1:250	50°C	0.988522	0.740961	0.098111	0.704139	0.248456	0.988542	0.0228083	0.988542	0.0454468	0.729353	0.988647	0.00573719	0.00927317	0.00564404	0.00374532	0.0134478	0	0	0	0	0	0	0	0.00387597	0.00381064	0	0.00750802	0	0	0.00194931	0.00183151	0.00189394	0.00194931	0.00578074	0.00192678	0.00389864	0.00191571	0.00386502	0.00193799	0	0.00387597	0.00192678	0.00573816
64	Pleuronectidae	Platichthys	Platichthys flesus	Pfles01a	1:500	40°C	0.988565	0.0228601	0.00188325	0.017185	0.00184162	0.984883	0.00758189	0.910224	0.00383143	0.0191527	0.959543	0.0113519	0.00954825	0.00770386	0.00574027	0.975023	0.00193799	0.00185186	0	0.00775194	0.0133599	0.0341258	0.0511784	0.00190477	0.237064	0.00192678	0.533154	0.00584795	0.00392157	0.00368506	0.00579663	0.00394477	0.00775431	0.00374532	0.00193799	0.00379944	0	0	0.00187266	0	0	0.00186219	0.32188
64	Pleuronectidae	Platichthys	Platichthys flesus	Pfles01a	1:500	45°C	0.988564	0.0820526	0.0208706	0.0868595	0.0298434	0.988564	0.00387597	0.988585	0.00194931	0.107832	0.988686	0.00738935	0	0.00194931	0.00194931	0.437899	0.00193799	0	0.00194931	0.00576991	0.00194931	0.00738704	0.00746284	0	0.0571714	0	0.0778238	0.00180181	0	0	0	0.00194931	0.00573719	0.00383155	0	0.00191571	0.00194931	0.00375591	0.0074081	0	0.00187266	0	0.144572
64	Pleuronectidae	Platichthys	Platichthys flesus	Pfles01a	1:500	50°C	0.988542	0.33903	0.0602632	0.307881	0.0880198	0.988584	0	0.986784	0.00949671	0.332621	0.986894	0.00190477	0.00187266	0	0.00740741	0.019035	0	0.00192678	0.00194931	0.00189394	0	0.00194931	0.00386502	0.00192678	0.00753897	0.00193799	0.00578074	0.00194931	0	0.00184162	0.00392157	0	0	0	0	0.00378788	0.00194931	0	0.00555555	0	0	0	0.0112424
[truncated: 57 more columns]

## Sheet: Table_S3_Final test
Table B.3: Data of DNA microarray measurements of all tested samples
							DNA microarray signal intensities of DNA probes display arbitrary units
Sample #	Family	Genus	Species	Original sample name	Dilution	Temperature	16s_01	16s_02	16s_03	16s_04	16s_05	16s_06	16s_07	16s_08	16s_09	16s_10	16s_11	cytb_01	cytb_02	cytb_03	cytb_04	cytb_05	cytb_06	cytb_07	cytb_08	cytb_09	cytb_10	cytb_11	cytb_12	cytb_13	cytb_14	cytb_15	cytb_16	cytb_17	cytb_18	cytb_19	cytb_20	cytb_21	cytb_22	cytb_23	cytb_24	cytb_25	cytb_26	cytb_27	cytb_28	cytb_29	cytb_30	cytb_31	cytb_32
1	Gadidae	Gadus	Gadus macrocephalus	Gmac01a	1:500	45°C	0.75992	0.05083	0.00197238	0.0338966	0.00572783	0.732819	0.0191539	0.77638	0.0230161	0.0246882	0.593292	0.98669	0.986844	0.988626	0.688297	0.988589	0.0512356	0	0	0.988567	0.287601	0.33513	0.58212	0.988568	0.988567	0.00192678	0.98863	0.00193799	0.20912	0.12638	0.00392157	0	0.00562867	0.00193799	0.00379944	0.00187266	0.00187266	0.0265339	0.520665	0.948836	0.0135214	0.00192678	0.294939
2	Gadidae	Gadus	Gadus macrocephalus	Gmac01b	1:500	45°C	0.981072	0.0908894	0.00193799	0.0702423	0.0152154	0.978905	0.0210781	0.977382	0.0381212	0.0867266	0.939576	0.979347	0.70883	0.981084	0.135211	0.988541	0.0248879	0.00192678	0.00191571	0.988566	0.148134	0.166861	0.312208	0.988432	0.988481	0.00565118	0.986715	0.00581396	0.241897	0.117569	0.00968051	0.00198412	0.00185186	0.00961413	0.00574863	0.00565118	0	0.0152511	0.354969	0.858915	0.0172873	0	0.147957
3	Gadidae	Gadus	Gadus macrocephalus	Gmac01c	1:500	45°C	0.907207	0.0362446	0.00188325	0.0301596	0.014888	0.818151	0.0112424	0.882528	0.0114546	0.0411775	0.701374	0.988708	0.988768	0.988629	0.823176	0.98846	0.0230809	0.00376648	0.00193799	0.988503	0.338851	0.470443	0.643178	0.98846	0.988524	0.00183151	0.988629	0.00383256	0.175991	0.101025	0.0018215	0.00189394	0	0.00191571	0	0	0.00190477	0.00766385	0.383253	0.965372	0.0152513	0.00191571	0.379942
4	Gadidae	Gadus	Gadus morhua	Gmor01a	1:500	45°C	0.857587	0.0380759	0.00189394	0.0227816	0.00775194	0.823125	0.0153112	0.83137	0.0208566	0.0436515	0.747643	0.107854	0.0551224	0.0933994	0.00559799	0.614139	0.00561939	0	0	0.988589	0.10986	0.104611	0.119725	0.85794	0.845611	0.00185186	0.80268	0.0018215	0.171123	0.10897	0	0.00368325	0.00186219	0.00759904	0.00380017	0	0	0.0190719	0.381402	0.810187	0.00953835	0	0.108179
5	Gadidae	Gadus	Gadus morhua	Gmor02a	1:500	45°C	0.596083	0.0444396	0.0018215	0.0212555	0.00577343	0.557455	0.00774866	0.667739	0.0151814	0.036212	0.425582	0.0721753	0.0396498	0.0860291	0.00573051	0.568777	0.00385356	0.00185186	0	0.988521	0.0304674	0.0190942	0.0707547	0.81712	0.556698	0.00563256	0.663303	0.00197238	0.129884	0.0948412	0.00196079	0	0.00581743	0.00378837	0.00779754	0.00382197	0.00382197	0.011444	0.362354	0.902343	0.0115066	0.00387597	0.0342349
6	Gadidae	Gadus	Gadus morhua	Gmor02b	1:500	45°C	0.747641	0.0171933	0.00377081	0.0113167	0.00185186	0.694407	0	0.682033	0.00932594	0.0189559	0.54014	0.0582872	0.0377245	0.0796612	0.00767946	0.368052	0.00767507	0	0.0037684	0.932133	0.0114451	0.0114035	0.0208544	0.783976	0.350667	0.00568412	0.363134	0.003643	0.0753859	0.0509741	0	0	0	0.00588236	0.00386502	0.00193799	0	0.00573681	0.205964	0.697485	0.00567172	0.00376695	0.0132627
7	Gadidae	Gadus	Gadus chalcogrammus	Gchal01a	1:500	45°C	0.813725	0.0169336	0	0.00939316	0	0.77401	0.00191571	0.783255	0.00385356	0.0113633	0.660843	0.00749063	0.00736648	0.0074325	0.00552485	0.988542	0.00387597	0.00191571	0	0.863653	0.00747416	0.00933067	0.00568626	0.988605	0.664434	0	0.114514	0.00177306	0.103205	0.108456	0	0	0.00389864	0.0056833	0.00187266	0	0.00384275	0.0205119	0.501474	0.898332	0.0188756	0	0.00724638
8	Gadidae	Gadus	Gadus chalcogrammus	Gchal02a	1:500	45°C	0.810405	0.00972392	0.00194931	0.00193799	0.00194931	0.610497	0.0132558	0.689198	0.00380242	0.00782182	0.584018	0.847986	0.532353	0.781813	0.136415	0.988726	0.0135228	0.00192678	0	0.988497	0.326447	0.303245	0.276575	0.988543	0.988437	0.00382298	0.988435	0.00193799	0.258506	0.28576	0.00392157	0	0	0.00561798	0.00394477	0	0	0.107738	0.988415	0.988586	0.057539	0.00191571	0.301907
9	Gadidae	Gadus	Gadus chalcogrammus	Gchal02b	1:500	45°C	0.905334	0.0282709	0	0.0189702	0.00186219	0.886811	0.00965945	0.885546	0.0170598	0.0338965	0.81301	0.00757245	0	0.00376648	0	0.963115	0.00183151	0	0.00574712	0.671334	0.00383143	0.0076322	0.00378984	0.98861	0.411289	0.00570359	0.0452747	0	0.0600388	0.0486536	0.0018116	0.00194931	0.00196079	0	0	0.0169816	0	0.00190477	0.274897	0.627257	0.0037244	0	0.00561943
10	Clupeidae	Clupea	Clupea harengus	Char04a	1:500	45°C	0.986961	0.12077	0.022801	0.133073	0.0357386	0.985057	0.0264207	0.983033	0.0339071	0.108602	0.983124	0.00192678	0.00576941	0.00387597	0	0.114013	0	0.0095676	0.149363	0.00578034	0.00194931	0.00566238	0.00193799	0.00196079	0.0453745	0.661271	0.0398741	0.89217	0.0168918	0.0077763	0	0.975702	0.988663	0.00591715	0.0018116	0	0.00380965	0	0.00570542	0.00185186	0.0057176	0.00377864	0.00565128
11	Clupeidae	Clupea	Clupea harengus	Char05	1:500	45°C	0.98512	0.170776	0.0170897	0.166582	0.0522397	0.988752	0.0566037	0.986748	0.058382	0.153441	0.983158	0	0.00571579	0.00565851	0.0036552	0.0471323	0.00190477	0.00763037	0.118614	0.00362319	0.00578034	0.00184162	0.00362319	0	0.0338014	0.579615	0.0396603	0.846882	0.00946764	0.00561599	0	0.947851	0.988689	0.00940353	0.00373628	0.00191571	0.00574712	0	0.00184162	0	0.00187266	0.00184162	0
12	Clupeidae	Clupea	Clupea pallasii	Cpallas01a	1:500	45°C	0.988647	0.178672	0.0210435	0.185618	0.068215	0.988648	0.0400416	0.984855	0.0497246	0.195158	0.981293	0.00369825	0	0.00556829	0	0.00380953	0.0114347	0.00194931	0.260613	0.0115017	0.00184162	0.00580696	0.00580696	0.00196079	0.021061	0.595119	0.0340811	0.639309	0.0209122	0.0399416	0.00362319	0.98674	0.0538147	0	0	0.00581396	0	0	0.00578376	0	0.00186219	0.00194931	0.00185186
13	Clupeidae	Clupea	Clupea pallasii	Cpallas01b	1:500	45°C	0.983034	0.190164	0.0282722	0.182014	0.070608	0.986782	0.0473803	0.986539	0.0574804	0.181963	0.982898	0.00374142	0	0	0	0.00190477	0.00962309	0	0.310198	0.00779808	0.00385563	0.00184162	0.00184162	0.00374532	0.0248653	0.663034	0.0268603	0.745247	0.0285518	0.0933013	0.00198412	0.982898	0.0513584	0	0.00368325	0.00380117	0	0	0.0037244	0	0	0	0
14	Clupeidae	Sprattus	Sprattus sprattus	Sspratt01a	1:500	45°C	0.752874	0.0360588	0.00559948	0.0451062	0.0112185	0.827306	0.0036937	0.646367	0.0114673	0.0284789	0.46354	0.00581396	0.00370783	0	0.00580696	0.0037626	0.00190477	0.00747675	0.16471	0.00385408	0.149732	0.509627	0.627966	0	0.421199	0.979068	0.332571	0.986753	0.0453997	0.113497	0.00384404	0.986778	0.0568505	0	0.00378788	0.00578034	0	0	0.00194931	0.0038115	0.0112718	0	0.234239
15	Clupeidae	Sprattus	Sprattus sprattus	Sspratt01b	1:500	45°C	0.491954	0.0303046	0.00187266	0.0377377	0.00773422	0.655014	0.00558398	0.492491	0.00578074	0.0265871	0.305926	0	0.00188325	0.0018116	0.00384404	0.00952105	0	0	0.145672	0.00761052	0.117704	0.537997	0.694309	0	0.460478	0.96744	0.402254	0.986813	0.0264808	0.0710492	0.00379231	0.986668	0.0948976	0.00387651	0	0	0.00185186	0	0	0.00948226	0.0076855	0	0.253359
16	Soleidae	Solea	Solea solea	Ssol02a	1:500	45°C	0.988542	0.0265423	0	0.0152515	0.00196079	0.988564	0.00194931	0.986784	0.00192678	0.0324131	0.984978	0.00190477	0.00575922	0.00187266	0.00370371	0.122696	0.00749354	0.00381064	0	0.158235	0.00383256	0.00187266	0.00191571	0.0132851	0.00387597	0	0.269231	0.00190477	0.00375291	0.00373185	0.00380242	0.00376648	0.00189394	0.00376648	0.00190477	0.518029	0.00575922	0	0	0.00376648	0	0	0.00193799
17	Soleidae	Solea	Solea solea	Ssol02b	1:500	45°C	0.988579	0.0767129	0.00193799	0.0554532	0.0190176	0.988627	0.0192157	0.986629	0.0172611	0.105461	0.988432	0.00194931	0.00382423	0.00197238	0.00198412	0.105516	0.00189394	0	0.00184162	0.111193	0.0113248	0	0.00188325	0.00386556	0	0.00378788	0.00384275	0	0.0039101	0.00193799	0.00394477	0.001996	0.00383763	0.0037244	0	0.0822896	0	0.00389878	0.00189394	0	0	0	0
18	Soleidae	Solea	Solea solea	Ssol01c	1:500	45°C	0.988669	0.100444	0.00196079	0.06255	0.0188632	0.988671	0.0171559	0.988607	0.0341638	0.122907	0.988599	0.00588236	0	0.00766283	0	0.0432811	0.00190477	0	0	0.0512526	0	0	0	0.0171345	0.00374579	0	0.0380092	0.0018215	0.00190477	0	0.00565292	0.00184162	0.0055665	0.00374579	0	0.140774	0	0	0.00187266	0	0.00188325	0.00190477	0
19	Soleidae	Solea	Solea senegalensis	Ssen01a	1:500	45°C	0.984883	0.224828	0.0339165	0.193894	0.0618989	0.98673	0.0322247	0.986817	0.0792272	0.290126	0.985108	0.0226433	0	0	0.00194931	0.481328	0.00383256	0	0.00191571	0.00376648	0.00184162	0	0.00368325	0	0.0245178	0	0.0433675	0.00574712	0.00193799	0.00180181	0.00368426	0.00758457	0.00186219	0	0.125459	0.261639	0.00186219	0.00571467	0	0.00578034	0.00574712	0.00185186	0.00378788
20	Soleidae	Solea	Solea senegalensis	Ssen01b	1:500	45°C	0.988757	0.214262	0.0191596	0.171559	0.0339927	0.986919	0.0337893	0.986896	0.0714235	0.268508	0.983253	0.00553954	0	0	0.0037244	0.459048	0.00379896	0.00183151	0.00376648	0.00761978	0	0.00192678	0.00184162	0.00187266	0.0245208	0	0.0433325	0.00383143	0.00194931	0.00186219	0.0073841	0	0.00184162	0.00185186	0.134528	0.263768	0	0	0	0.00574712	0	0.00184162	0.00380953
21	Soleidae	Solea	Solea aegyptiaca	Saegypt02	1:500	45°C	0.984728	0.0361686	0	0.0172321	0.00577629	0.98294	0.00776561	0.981112	0.0304054	0.0437401	0.982966	0.981236	0.137299	0.196637	0.00560379	0.148648	0.00578034	0.00385356	0	0.00757913	0.00187266	0.00382298	0.00194931	0.00573719	0.55457	0	0.598505	0	0.00551713	0.00392157	0.00196079	0.00185186	0.00387806	0.00377742	0.306252	0	0.00572622	0	0.0037244	0	0.00190477	0.0037244	0
22	Soleidae	Solea	Solea aegyptiaca	A078	1:500	45°C	0.982907	0.0229509	0.00574867	0.0134455	0.00383457	0.973539	0.00968363	0.977148	0.0170789	0.0209511	0.943414	0.986797	0.237491	0.347351	0.0131635	0.277244	0	0.00383143	0.00184162	0.00196079	0	0	0	0.0056959	0.743632	0.00379093	0.760541	0.00183151	0	0	0.00387597	0.00184162	0.00564973	0.00197238	0.488783	0	0.00383143	0	0.00378788	0.00382298	0.00194931	0.00186219	0
23	Scombridae	Thunnus	Thunnus albacares	Talb01	1:500	45°C	0.984987	0.150394	0.0133514	0.115596	0.0189499	0.983037	0.0434752	0.986668	0.0605188	0.148714	0.983005	0.00193799	0	0	0.00383457	0.0037244	0.0531698	0.00942185	0.431373	0.0191375	0	0.00194931	0	0.00382197	0.114029	0.988523	0.181463	0.988632	0.00568181	0	0.00187266	0.988648	0.0191626	0	0	0.131455	0.00974659	0.028552	0.106083	0.00191571	0.00186219	0	0.00385408
24	Scombridae	Thunnus	Thunnus albacares	Talb02	1:500	45°C	0.984823	0.109429	0.00746497	0.0962555	0.0170512	0.986839	0.032219	0.988587	0.0341254	0.100144	0.986885	0.00564973	0.00177306	0.00362319	0	0.00392157	0.0401138	0.00959357	0.406669	0.0112681	0	0.00368325	0.00184162	0.00940818	0.110066	0.988544	0.190982	0.98865	0.00940084	0.00358423	0	0.988609	0.0326499	0	0	0.141895	0.0133139	0.0472074	0.118834	0.00571428	0.00378897	0	0.00377864
25	Scombridae	Thunnus	Thunnus albacares	NRZ-Fisch-2023-001a	1:500	45°C	0.988714	0.285991	0.0209712	0.248692	0.0673529	0.988691	0.133335	0.988652	0.170772	0.311287	0.988692	0	0	0	0	0	0.0189732	0.00560937	0.263505	0.0114614	0.00192678	0.00762196	0	0.0056625	0.0943372	0.988546	0.180877	0.988674	0.00189394	0	0.00567371	0.988648	0.034119	0.00187266	0.00194931	0.0551604	0.00570359	0.00944867	0.0487824	0	0.00374544	0	0.00770714
26	Scombridae	Thunnus	Thunnus obesus	Tobes01a	1:500	45°C	0.984668	0.0587396	0.00957129	0.0431914	0.00559231	0.984722	0.00386477	0.948526	0.0131422	0.0583606	0.944001	0.00188325	0	0.00382197	0.00578074	0.021234	0.0632965	0.013434	0.496586	0.0209327	0	0	0.00387597	0.00566238	0.173369	0.988587	0.32263	0.988667	0	0.00362416	0	0.988439	0.0289373	0	0.00192678	0.244718	0.0192923	0.0686239	0.151796	0.00192678	0	0	0.00189394
27	Scombridae	Thunnus	Thunnus obesus	Tobes01b	1:500	45°C	0.988641	0.15925	0.0247794	0.14665	0.0378133	0.98491	0.0470391	0.988497	0.0591878	0.150417	0.988426	0	0.00196079	0	0	0.0636808	0.15285	0.036305	0.834715	0.0650087	0.00193799	0.00767714	0.00184162	0.0114777	0.344054	0.988456	0.481732	0.988409	0.0248987	0.00588236	0.00196079	0.988701	0.095723	0	0.00191571	0.370402	0.0668959	0.168029	0.310911	0.00956561	0.00749063	0.00378788	0
28	Scombridae	Thunnus	Thunnus obesus	LF 7b	1:500	45°C	0.98483	0.0606293	0.00387597	0.056405	0.0165104	0.984882	0.0113504	0.971519	0.015025	0.0597806	0.945714	0.00381064	0	0.00194931	0.00959025	0.00383143	0.00751336	0.00764207	0.181217	0.0094499	0.00185186	0	0.00191571	0.00736648	0.0606214	0.98863	0.118514	0.988712	0.00179211	0.00360457	0	0.988505	0.0153378	0	0	0.0421471	0.0076198	0.0112798	0.0243214	0.00385356	0	0	0.00188325
29	Scombridae	Thunnus	Thunnus alalunga	Talal01a	1:500	45°C	0.986804	0.26291	0.032236	0.222852	0.0505245	0.98875	0.0696776	0.984946	0.0849074	0.264164	0.988663	0.00576927	0.00383143	0.00387597	0.00187266	0.0151258	0.988688	0.135536	0.988672	0.250227	0.00377081	0.00380017	0.00378082	0.0036937	0.438381	0.988584	0.352127	0.988602	0.152312	0.169786	0	0.98875	0.0958873	0.00188325	0	0.400692	0.0341833	0.853962	0.988632	0.986788	0.00750486	0.00370371	0.00747112
30	Scombridae	Thunnus	Thunnus alalunga	Talal01b	1:500	45°C	0.988796	0.202524	0.0246105	0.179155	0.0391289	0.988773	0.0581813	0.984946	0.0770942	0.199893	0.98699	0.00382048	0.00578034	0.00370932	0	0.0131303	0.988714	0.103078	0.98869	0.170474	0.00578034	0.00377961	0.00185186	0	0.33933	0.988669	0.230962	0.988686	0.124844	0.0868903	0	0.98871	0.0676898	0.00189394	0.0092959	0.256209	0.0170625	0.600737	0.98865	0.832477	0.0057176	0.003663	0.0113258
31	Scombridae	Thunnus	Thunnus alalunga	Talal01c	1:500	45°C	0.988625	0.265285	0.0211752	0.200228	0.0492076	0.988583	0.0925154	0.988607	0.100804	0.266712	0.98858	0.00180181	0.00380953	0	0.00197238	0.00773265	0.988518	0.101397	0.988499	0.175402	0.00378788	0	0.00382298	0	0.302841	0.988478	0.191686	0.988519	0.110589	0.0456704	0	0.988583	0.0689615	0	0	0.21374	0.0115185	0.3692	0.988524	0.644261	0.00382197	0	0.00767541
32	Scombridae	Katsuwonus	Katsuwonus pelamis	Kpel01a	1:500	45°C	0.988714	0.0718711	0.0132623	0.0712286	0.0132323	0.988694	0.0264102	0.988649	0.0434861	0.088862	0.98688	0	0	0	0.00196079	0	0.988624	0.195794	0.988654	0.514925	0.00373511	0.00570542	0.00948405	0.00193799	0.988654	0.988611	0.973551	0.988609	0.127892	0.0721133	0.00187266	0.988624	0.0758197	0.00372452	0.00188325	0.2221	0.0113434	0.541288	0.988635	0.776479	0.00947152	0.00188325	0.00186219
33	Scombridae	Katsuwonus	Katsuwonus pelamis	Kpel01b	1:500	45°C	0.988713	0.0681351	0.00572622	0.0559023	0.0184288	0.988774	0.0375867	0.988737	0.0522172	0.0939629	0.988708	0	0	0	0.00180181	0	0.988629	0.212302	0.988654	0.479677	0	0.00572783	0.0113258	0.00949462	0.981105	0.988654	0.883928	0.988672	0.114078	0.0491822	0.00194931	0.988627	0.0720844	0.00387597	0.00193799	0.265511	0.020878	0.444084	0.988698	0.682124	0.00564011	0.00184162	0.00184162
34	Scombridae	Katsuwonus	Katsuwonus pelamis	Kpel01c	1:500	45°C	0.988559	0.114931	0.00968993	0.114783	0.0324348	0.988627	0.0631956	0.988523	0.0650864	0.141988	0.988455	0	0	0.00394477	0	0	0.988493	0.317253	0.988499	0.634679	0.0594712	0.122479	0.296186	0.0113764	0.988393	0.988371	0.988348	0.988369	0.174671	0.183888	0.23422	0.988617	0.157299	0.00749063	0	0.498846	0.040471	0.806526	0.988417	0.967539	0.0191949	0.00194931	0.0656821
35	Lutjanidae	Lutjanus	Lutjanus malabaricus	Lmalab03	1:500	45°C	0.986886	0.0886724	0.00588236	0.0545469	0.00745565	0.98297	0.0247152	0.98482	0.0284152	0.0546686	0.984843	0.988595	0.736776	0.958988	0.499939	0.988624	0.115473	0.00386502	0.988541	0.988584	0	0.00394477	0.00184162	0.98854	0.988564	0.0171529	0.98856	0.0343442	0.988599	0.988616	0	0.988558	0.517451	0	0.0231006	0.98654	0.00196079	0.617808	0.988586	0.180321	0	0.00380117	0
36	Lutjanidae	Lutjanus	Lutjanus malabaricus	Lmalab04	1:500	45°C	0.984886	0.0741196	0.00770944	0.0606304	0.0131571	0.986782	0.0188881	0.984799	0.0362675	0.0875671	0.986774	0.986757	0.588431	0.853469	0.427901	0.988624	0.0983847	0.00578034	0.988542	0.988564	0.00184162	0.00184162	0	0.988538	0.98852	0.0094976	0.988497	0.0306266	0.988487	0.988531	0.00194931	0.988578	0.462565	0	0.0193084	0.0422329	0.00763259	0.405688	0.988543	0.142339	0	0.00582633	0
37	Lutjanidae	Pinjalo	Pinjalo pinjalo	Ppinj01a	1:500	45°C	0.911121	0.0802288	0.0114316	0.0961337	0.020855	0.927192	0.003643	0.874834	0.0111506	0.0702088	0.716738	0.194799	0.00962363	0.00941116	0.00376449	0.988689	0.00189394	0.00190477	0.0229043	0.0987879	0	0.00368325	0.00379093	0.988629	0.986725	0.00562123	0.856339	0.0112448	0.0951869	0.509816	0.00180181	0.986843	0.541313	0.00394477	0	0.425684	0	0.00189394	0.126613	0	0	0.0171187	0
38	Lutjanidae	Pinjalo	Pinjalo pinjalo	Ppinj01b	1:500	45°C	0.940051	0.0963604	0.0113126	0.08864	0.0113772	0.886465	0.0018116	0.855259	0.00576941	0.0890425	0.759272	0.283794	0.0187671	0.0150084	0.0132661	0.988582	0.00183151	0	0.026615	0.0890152	0	0.00194931	0	0.988587	0.988566	0.00755922	0.981012	0.0187805	0.134716	0.673469	0	0.986725	0.659179	0.00380953	0	0.471281	0.00185186	0	0.248603	0.00571579	0.00383143	0.0285056	0
39	Lutjanidae	Lutjanus	Lutjanus bohar	Lboh01a	1:500	45°C	0.925228	0.151964	0.0342972	0.125316	0.030001	0.938745	0.00192678	0.853331	0.0131422	0.168304	0.720839	0.00177306	0	0.00184162	0.00194931	0.0211547	0.682291	0.00581396	0.0344261	0.12545	0.00193799	0.00749389	0.00194931	0.988522	0.988544	0.988587	0.988584	0.698497	0.00367536	0.00555555	0	0.988459	0.00575896	0.00194931	0.00192678	0.00770752	0	0.00376648	0.00768661	0.00386477	0	0.100656	0.00931579
40	Lutjanidae	Lutjanus	Lutjanus bohar	Lboh01b	1:500	45°C	0.986797	0.149941	0.0360945	0.124591	0.0210694	0.984998	0.0131236	0.979025	0.00382423	0.181876	0.94372	0.0172896	0.00197238	0.00178254	0	0.109397	0.97503	0.0228306	0.0687024	0.227962	0.00193799	0.00194931	0	0.988457	0.988393	0.988392	0.988345	0.92544	0	0.00197238	0	0.988657	0.0205494	0.00764573	0.0113404	0.00382423	0	0	0.0345711	0.028168	0	0.169404	0.00191571
41	Lutjanidae	Lutjanus	Lutjanus argentimaculatus	Larg01a	1:500	45°C	0.988711	0.346062	0.0760947	0.265684	0.079582	0.988731	0.0378808	0.986847	0.0490768	0.365453	0.98679	0.906949	0.260764	0.543984	0.101143	0.988751	0.0564497	0	0.0018116	0.88067	0.00194931	0.00379093	0.00196079	0.988585	0.98106	0.00194931	0.219223	0	0.984886	0.984817	0	0.0113677	0.00187266	0.00197238	0.00373628	0.00191571	0.988589	0.988546	0.988588	0.98863	0.675078	0.00370371	0
42	Lutjanidae	Lutjanus	Lutjanus argentimaculatus	Larg01b	1:500	45°C	0.988776	0.389269	0.0568817	0.26675	0.0774412	0.988731	0.0376215	0.988708	0.0432057	0.326969	0.985045	0.606555	0.100362	0.342749	0.0241051	0.988755	0.0396757	0	0.00188325	0.612999	0.00560013	0.00367335	0	0.98869	0.796102	0.00370554	0.122129	0.00383143	0.972239	0.985004	0.0037244	0.00186219	0.00193799	0.00382123	0.00191571	0	0.988654	0.988652	0.988653	0.988673	0.371976	0.00375734	0
43	Salmonidae	Salmo	Salmo salar	A002	1:500	45°C	0.988624	0.20302	0.00770386	0.0865809	0.0225062	0.988648	0.0360932	0.988581	0.0494263	0.221301	0.982898	0.00752966	0.00580341	0.00563437	0	0.0168798	0	0.0153323	0.988564	0.0246674	0.073216	0.322008	0.752426	0.00380242	0.0133744	0.100229	0.0457231	0.118615	0	0	0.00362319	0.770529	0.106072	0	0.00769643	0.00766581	0.00389864	0	0.00382298	0	0.00933204	0.988523	0.423858
44	Salmonidae	Salmo	Salmo salar	Ssal02a	1:500	45°C	0.988647	0.15174	0	0.0458176	0.0114731	0.9886	0.0227085	0.988557	0.0458276	0.149851	0.986819	0.00192678	0	0.00574712	0	0	0.00556117	0.00944847	0.988564	0.0268971	0.053389	0.305481	0.717644	0.003814	0.00564404	0.0777284	0.00956561	0.0476743	0	0	0.00385356	0.701596	0.0308141	0.00190477	0	0.00765473	0.00191571	0	0.00382298	0	0.00186219	0.9885	0.41247
45	Salmonidae	Salmo	Salmo salar	Ssal01a	1:500	45°C	0.988776	0.212605	0.00371752	0.0765257	0.0299178	0.988731	0.0375215	0.988779	0.0672024	0.237902	0.987033	0.00192678	0	0.00364397	0	0	0.00383143	0.00945149	0.988717	0.0206703	0.02446	0.199459	0.757526	0.00187266	0.0075137	0.0763599	0.0223979	0.0412349	0.00760037	0.00371104	0.0018116	0.700838	0.036024	0.00368325	0.00376757	0.00565056	0.00372452	0	0	0.00380953	0.00191571	0.988697	0.352172
46	Salmonidae	Salmo	Salmo trutta	tube 226	1:500	45°C	0.988711	0.176885	0.00753295	0.056932	0.0227172	0.988689	0.0206123	0.988626	0.0434272	0.190732	0.984961	0.00578034	0	0	0.00569677	0.324576	0	0.013235	0.988607	0.135565	0.0947026	0.209928	0.565149	0.00382298	0.600822	0.134034	0.276106	0.0586291	0.00578034	0	0.00376648	0.655873	0.00944996	0.00394477	0.00189394	0.00385356	0.00191571	0.00185186	0.00568442	0	0.00955023	0.988566	0.766136
47	Salmonidae	Salmo	Salmo trutta	Strutt01	1:500	45°C	0.988579	0.115211	0.00382197	0.0301296	0.00758469	0.98867	0.0129677	0.988667	0.0131643	0.116946	0.988644	0.00564973	0.00372237	0	0.00187266	0.444628	0.003643	0.00968993	0.988542	0.12748	0.124492	0.326035	0.578302	0.00184162	0.671457	0.119588	0.295054	0.0525743	0.00553354	0.00179211	0.003643	0.661726	0.00773422	0.00942761	0	0.00185186	0.00185186	0.00185186	0.00194931	0.00193799	0.00951374	0.988546	0.711068
48	Salmonidae	Salmo	Salmo trutta	Strutt02	1:500	45°C	0.988714	0.222241	0.00766359	0.0766976	0.0225711	0.988691	0.0300329	0.988695	0.0526218	0.215496	0.988711	0.00382123	0.00387597	0.00387597	0.00375112	0.306784	0	0.0152381	0.988676	0.116865	0.0601073	0.153909	0.381395	0	0.496209	0.0921137	0.232943	0.0508859	0	0.00187266	0.00543479	0.583944	0.00960676	0.00184162	0	0.00185186	0.00376648	0	0.0037779	0.00947152	0.00570409	0.988678	0.66915
49	Salmonidae	Oncorhynchus	Onchorhynchus mykiss	Omyk01a	1:500	45°C	0.988542	0.1007	0.0133737	0.0414861	0.0113769	0.988564	0.0226624	0.988565	0.0436686	0.104475	0.988666	0.00751024	0.0077312	0.0150124	0.019035	0.0114881	0.00193799	0.988459	0.988458	0.479129	0.0037244	0.00566359	0.0284903	0.00386477	0.988544	0.343729	0.988627	0.965882	0.0415591	0.142893	0.00392157	0.988437	0.279986	0	0.988417	0.00190477	0.00194931	0.00387597	0.051096	0.0095257	0.00193799	0.0513083	0.043703
50	Salmonidae	Oncorhynchus	Onchorhynchus mykiss	Omyk03a	1:500	45°C	0.988556	0.0668481	0.00574025	0.0265989	0.00767714	0.98865	0.0285891	0.988456	0.0381565	0.0825213	0.988409	0.0115469	0.00588236	0.00980393	0.0201647	0.0151583	0.0113793	0.982659	0.988452	0.551778	0.00193799	0.0133159	0.0566936	0.00196079	0.988416	0.353142	0.988348	0.988324	0.0405419	0.158267	0.00769589	0.988617	0.29743	0	0.988452	0	0.00192678	0.00188325	0.0462935	0.00948324	0.00953754	0.0425062	0.03864
51	Salmonidae	Oncorhynchus	Onchorhynchus keta	Oket02b	1:500	45°C	0.988713	0.150506	0.0188658	0.102729	0.0262107	0.988734	0.0113782	0.988712	0.0338273	0.154562	0.986916	0	0.00392157	0.00389864	0	0	0.0074439	0.98863	0.988609	0.177189	0	0.00378984	0.0074745	0.00387597	0.186491	0.172885	0.120344	0.988669	0.0542313	0.0914713	0.0057713	0.98865	0.537926	0.00372487	0.00949329	0.00383143	0	0.0037684	0.00750389	0.0075676	0.00748233	0.0436184	0.0621071
52	Salmonidae	Oncorhynchus	Onchorhynchus keta	Oket02a	1:500	45°C	0.98867	0.200286	0.0339818	0.127851	0.032166	0.988691	0.0210045	0.988649	0.0379878	0.199165	0.988625	0.00180181	0.00190477	0	0.0036543	0.00367447	0.00384325	0.98863	0.988565	0.198869	0.00188325	0.00185186	0	0	0.268212	0.241815	0.164924	0.988607	0.0826491	0.167633	0.00188325	0.988624	0.629292	0	0.00392157	0.00383143	0	0	0.0113458	0.0038115	0.00380017	0.0701001	0.0546907
53	Salmonidae	Oncorhynchus	Onchorhynchus keta	Oket01	1:500	45°C	0.988624	0.244115	0.028377	0.140932	0.0435473	0.98865	0.0341324	0.988672	0.0736715	0.250233	0.98677	0.00190477	0.00177306	0.00563459	0	0.003643	0.00184162	0.988519	0.988565	0.153694	0.00186219	0.00185186	0	0.00188325	0.0981713	0.0886555	0.0532453	0.98865	0.0282208	0.0283142	0.00956561	0.988585	0.446145	0.00190477	0.0038537	0.0037779	0	0	0.00194931	0.00764253	0	0.0341004	0.0189655
54	Merlucciidae	Merluccius	Merluccius capensis	A021	1:500	45°C	0.984851	0.335048	0.0228073	0.303459	0.0436782	0.988624	0.0191949	0.988561	0.020999	0.333186	0.982933	0.0320493	0.00963585	0.00376648	0.00964884	0.692407	0	0.00377961	0.00385356	0.00577343	0.00185186	0.00383457	0.0602764	0.150791	0.00563049	0.00184162	0	0.00374828	0.988582	0.988644	0	0.085921	0.00189394	0.00380953	0.00386502	0	0.00569361	0	0	0.00188325	0.00389864	0	0
55	Merlucciidae	Merluccius	Merluccius capensis	tube 166	1:500	45°C	0.988602	0.315422	0.0211032	0.289727	0.0495866	0.988624	0.0116198	0.988561	0.0115061	0.288094	0.984841	0.0246265	0.00747232	0.0116967	0.00771125	0.692832	0.00183151	0.00194931	0.00184162	0.00386556	0	0.00186219	0.0285634	0.100668	0.00385473	0.00194931	0.00194931	0.00193799	0.988517	0.988557	0	0.0495623	0.001996	0.00388889	0	0	0.00192678	0.00190477	0.00189394	0.00187266	0.00196079	0.00196079	0
56	Merlucciidae	Merluccius	Merluccius bilinearis	IIM_MBIL2	1:500	45°C	0.986902	0.3853	0.0266396	0.310556	0.0604829	0.984933	0.0641294	0.986668	0.0586969	0.35375	0.853985	0.00952013	0.00196079	0.00180181	0.00186219	0.988622	0.00559799	0.00373628	0.00192678	0.0399509	0.00373556	0.00571579	0.00568519	0.988609	0.24879	0.0229288	0.120956	0.051157	0.988607	0.988626	0	0.988648	0.068732	0.00383598	0.00189394	0.00584795	0.00384249	0	0.00188325	0.00566236	0.00193799	0	0
57	Merlucciidae	Merluccius	Merluccius bilinearis	IIM_MBIL3	1:500	45°C	0.982903	0.34675	0.0245489	0.282181	0.0546099	0.977123	0.0604375	0.984848	0.0453848	0.330123	0.823103	0.00942324	0.00188325	0	0	0.988562	0.00194931	0.00193799	0.00194931	0.0226291	0.00194931	0.00567371	0	0.988589	0.147958	0	0.065803	0.00193799	0.988667	0.988685	0.00186219	0.988629	0.0570622	0	0	0	0.00387597	0	0.00186219	0	0.0037779	0.00191571	0.00193799
58	Merlucciidae	Merluccius	Merluccius merluccius	Merluc01a	1:500	45°C	0.988565	0.248552	0.0228044	0.207037	0.0373473	0.988587	0.00387609	0.988607	0.0113281	0.240986	0.988688	0.039047	0.0184763	0.0169798	0.0114305	0.988458	0.00192678	0	0	0.00380953	0.00187266	0.00554544	0.0189673	0.62014	0.00387597	0.00191571	0.0151712	0.00376091	0.988689	0.98879	0	0.103615	0.00966843	0.00389864	0.00190477	0.00387597	0	0	0.00193799	0.00385356	0.00193799	0.00185186	0.00193799
59	Merlucciidae	Merluccius	Merluccius merluccius	Merluc01b	1:500	45°C	0.988579	0.415793	0.0534926	0.327353	0.0843813	0.988691	0.0360124	0.988523	0.0172611	0.407921	0.984593	0.0753813	0.0595927	0.0445633	0.0357576	0.988687	0.00387714	0.00192678	0.00192678	0.00184162	0.00193799	0.00584795	0.0511786	0.842179	0	0.00187266	0.00378788	0	0.988388	0.988386	0.0039221	0.180037	0.001996	0	0.00780423	0	0.00388757	0.00186219	0.00755596	0.00563973	0.00754738	0.00385408	0.00192678
60	Pleuronectidae	Pleuronectes	Pleuronectes platessa	A282	1:500	45°C	0.988714	0.186039	0.0470992	0.174786	0.0433704	0.988691	0.00196079	0.988669	0.00771872	0.183413	0.988647	0.00358423	0.00179211	0	0	0	0.00188325	0.00378788	0.0018215	0.00192678	0.412043	0.70029	0.502059	0.00387597	0.355403	0	0.113343	0.00191571	0.00952381	0.00768805	0.00368506	0.00379388	0.00588236	0	0.00184162	0	0	0.00376648	0.00187266	0.00380017	0	0.0303089	0.857891
61	Pleuronectidae	Pleuronectes	Pleuronectes platessa	A283	1:500	45°C	0.988754	0.158117	0.0375149	0.151483	0.0488884	0.988711	0	0.986923	0.00561146	0.175874	0.988708	0.00378788	0.00588236	0	0	0.00762004	0.0018116	0.0018215	0	0	0.312048	0.568301	0.37726	0.00187266	0.227451	0.00380953	0.0772947	0.00558968	0.00383256	0.00550693	0	0	0.00383345	0.00184162	0.00569518	0	0	0	0	0.00383143	0.00747126	0.0170932	0.757753
62	Pleuronectidae	Pleuronectes	Pleuronectes platessa	Pplat01a	1:500	45°C	0.986902	0.0474621	0.00768511	0.0547721	0.0132538	0.985021	0.00194931	0.984936	0.00193799	0.0586525	0.986745	0.00180181	0.00194931	0.00572727	0	0.0018116	0.00394477	0	0.00190477	0.00383155	0.179455	0.387901	0.229213	0	0.166968	0.00383192	0.0472943	0.00191571	0.00374828	0.0018116	0.00387597	0.0057176	0.00186219	0.00396826	0.00188325	0.00196079	0	0	0	0.00378897	0	0.00944916	0.528223
63	Pleuronectidae	Platichthys	Platichthys flesus	A294	1:500	45°C	0.988604	0.183121	0.0323511	0.161795	0.0382841	0.988627	0.00384404	0.988586	0.00960068	0.194934	0.986797	0	0	0.00197238	0.0018116	0.0989476	0.00191571	0	0	0.00196079	0	0	0.00185186	0.00373511	0.0113888	0.00184162	0.0153115	0	0.00362319	0.00392157	0.00186219	0.00561833	0	0.00190477	0.00386502	0	0	0.00188325	0	0.00194931	0	0.00190477	0.0171344
64	Pleuronectidae	Platichthys	Platichthys flesus	Pfles01a	1:500	45°C	0.986791	0.0691364	0.0135574	0.0706366	0.0133454	0.982905	0.00196079	0.984872	0.00383143	0.0874132	0.986745	0	0.00394477	0.00581396	0.00581743	0.0476547	0	0.00574712	0.00769605	0.00194931	0	0	0	0.00392157	0.00380953	0	0.0115607	0.00387597	0.00191571	0.00575638	0.00957344	0.00371428	0.00564973	0.00198412	0	0	0.00569361	0.00190477	0.00761052	0	0.00194931	0	0.00194931
65	Pleuronectidae	Platichthys	Platichthys flesus	Pfles01b	1:500	45°C	0.986836	0.118702	0.0205345	0.118006	0.0206886	0.984878	0.00193799	0.988716	0.00191571	0.121551	0.983131	0.00187266	0.00194931	0	0.00186219	0.0401256	0	0.00192678	0.00387597	0	0.00368325	0.00368325	0	0.00552485	0.00385356	0.005674	0.00552624	0	0.00186219	0.00179211	0	0.00184162	0.00186219	0	0	0.00575821	0.00381003	0.00372452	0.00192678	0.00379896	0.00378788	0.011354	0.0112578
66	Pleuronectidae	Pleuronectes	Pleuronectes quadrituberculatus	Pqua01a	1:500	45°C	0.98688	0.126542	0.0246782	0.125572	0.0322331	0.988671	0.00958618	0.986756	0.0227674	0.147725	0.988672	0.00192678	0	0	0.00196079	0.00186219	0.00197238	0	0.00368325	0	0.0304909	0.0660967	0.045299	0.00187266	0.0342556	0.00578074	0.0113976	0	0.00192678	0	0.00387597	0.00184162	0	0.00198412	0.00188325	0.00584795	0.00190477	0.00186219	0.00378897	0.00186219	0	0.0150792	0.227732
67	Pleuronectidae	Pleuronectes	Pleuronectes quadrituberculatus	Pqua01b	1:500	45°C	0.986731	0.106499	0.0190332	0.116759	0.0282508	0.98865	0.00565227	0.988631	0.0150953	0.101877	0.986819	0.00194931	0.00196079	0.0018116	0.00555591	0.00383345	0.00759904	0	0.00185186	0.00194931	0.307536	0.488209	0.353697	0.00188325	0.273686	0.00193799	0.0981253	0	0.00382197	0.0037244	0.00564279	0	0	0.00376648	0.00187266	0.00386477	0	0.00192678	0	0.00381003	0.00186219	0.00757796	0.661585
68	Pleuronectidae	Pleuronectes	Pleuronectes quadrituberculatus	Pqua01c	1:500	45°C	0.988647	0.0760203	0.0134153	0.0815619	0.0170492	0.988648	0.00946782	0.982945	0.0170529	0.100374	0.983091	0	0	0	0	0.00379231	0	0	0.00581396	0.00380117	0.138662	0.330093	0.188896	0.00186219	0.113753	0.00191571	0.0325894	0	0.0018215	0.00369485	0.00186219	0.00372452	0	0.00187266	0	0.00192678	0.00384249	0	0.00373485	0	0.00190477	0.00186219	0.530691
69	Pangasiidae	Pangasianodon	Pangasianodon hypophthalmus	Phyp01a	1:500	45°C	0.98848	0.0249337	0.00190477	0.0398868	0.0170364	0.98848	0.0131352	0.988565	0.0228266	0.035864	0.986774	0.0747089	0.0169242	0.105954	0.00189394	0.988393	0.00387609	0	0.00378788	0.0748291	0.00575922	0.00749354	0.00387597	0.988481	0.156289	0.988566	0.169158	0.988584	0.005536	0	0.00378788	0.104885	0.0269759	0.00580275	0	0.00579168	0.988439	0.988439	0.988526	0.959436	0.00579154	0	0.00378788
70	Pangasiidae	Pangasianodon	Pangasianodon hypophthalmus	Phyp01b	1:500	45°C	0.988536	0.0249656	0.00766691	0.0270275	0.00975833	0.988585	0.0172807	0.986565	0.0210723	0.0287063	0.988409	0.067504	0.0213049	0.124638	0.00384967	0.988597	0	0	0.00197238	0.111298	0.0113248	0.0152426	0.00945214	0.988415	0.185441	0.982557	0.224962	0.988348	0.00756729	0.00196079	0	0.0942072	0.0589943	0	0.00186219	0	0.988347	0.988325	0.988327	0.988501	0.0173124	0.00194931	0.00385356
71	Clariidae	Clarias	Clarias gariepinus	Cgar01a	1:500	45°C	0.988602	0.00571024	0	0.00949721	0.0038873	0.98865	0.128659	0.988502	0.0935742	0.0113364	0.982812	0.365245	0.0676719	0.0883766	0.0322883	0.988663	0.00394477	0.00183151	0.00379093	0.457217	0.988524	0.988459	0.988587	0.671107	0.0345327	0.00764257	0.358205	0.988392	0	0.00193799	0.210716	0.0018215	0	0.00185186	0.00388889	0.00942117	0	0.00193799	0.00190477	0	0.00569463	0	0.986467
72	Clariidae	Clarias	Clarias gariepinus	Cgar01b	1:500	45°C	0.98294	0.00385408	0.00384404	0.00571769	0	0.983006	0.117432	0.986789	0.144312	0.0169734	0.966585	0.0804738	0.0173797	0.0364017	0.00565495	0.988604	0.00378788	0	0.00184162	0.205926	0.957962	0.986747	0.984775	0.173063	0.011498	0.00572783	0.0908427	0.984722	0.00190477	0.00180181	0.119629	0.00186219	0.00562867	0.00378788	0	0.00960082	0.00191571	0	0.00186219	0.00186219	0	0.00378897	0.954447
73	Anguillidae	Anguilla	Anguilla japonica	tube 111	1:500	45°C	0.988692	0.120584	0.0151876	0.093137	0.0228361	0.988629	0.00588236	0.988652	0.00575833	0.109029	0.988692	0.00550836	0.00367536	0	0	0.00197238	0.00183151	0.00193799	0	0.00191571	0.0075979	0.00379944	0.0303179	0	0.00578034	0	0.0300937	0	0	0	0	0.00368325	0.0057864	0.00383345	0.00374544	0.00194931	0.00187266	0.00191571	0.00186219	0.00566103	0	0.00376648	0.00567172
74	Anguillidae	Anguilla	Anguilla japonica	A230	1:500	45°C	0.988692	0.194672	0.0265069	0.180837	0.0512734	0.98867	0.0116766	0.988674	0.0131908	0.176887	0.988686	0	0.00364572	0.00186219	0	0.00187266	0.00193799	0	0	0.00376757	0	0.00184162	0.0170416	0.00570542	0.00959039	0	0.0319943	0.00383143	0	0	0	0	0.00383345	0.00376648	0.00385356	0	0	0	0	0	0.0037244	0.00190477	0.00190477
75	Anguillidae	Anguilla	Anguilla anguilla	A231	1:500	45°C	0.988497	0.179685	0.00957427	0.148996	0.0646744	0.988541	0.0285901	0.988543	0.0191871	0.182394	0.988557	0.00191571	0.00771125	0	0.00188325	0.00190477	0	0.00583676	0	0.0037244	0.110478	0.610221	0.897066	0.00374532	0.988477	0.00185186	0.988476	0	0.00196079	0	0.0173004	0.00580696	0	0.00385563	0	0.00188325	0.00766283	0.00189394	0	0	0.00191571	0.00572622	0.240146
76	Anguillidae	Anguilla	Anguilla anguilla	tube 124	1:500	45°C	0.986632	0.156921	0.00184162	0.10893	0.0229668	0.988562	0.0153809	0.986614	0.0133852	0.116922	0.984702	0.00389878	0.00198412	0.00377081	0.00187266	0.001996	0	0.00197238	0	0.00385356	0.0687573	0.493061	0.807773	0.00382298	0.988476	0	0.988432	0.00368325	0.00191571	0.001996	0.0252027	0	0	0.00190477	0.00573885	0.00394477	0.00193799	0.00188325	0	0	0.00190477	0.00187266	0.187767
77	Dasyatidae	Neotrygon	Neotrygon orientalis	NRZ-Fisch-2023-004	1:500	45°C	0.986836	0.628483	0.260767	0.71531	0.248573	0.988648	0.0741117	0.988604	0.0838521	0.510193	0.988647	0.659254	0.110942	0.150749	0.0916129	0.00766385	0	0.00194931	0.00184162	0	0.00196079	0	0.00196079	0.00577343	0.114078	0.00378984	0.744214	0	0.00377081	0	0	0.0036937	0.00386737	0.00378788	0.00392157	0.130949	0.00192678	0.00189394	0	0.00194931	0	0.00189394	0.0038537
78	Dasyatidae	Neotrygon	Neotrygon orientalis	NRZ-Fisch-2023-005	1:500	45°C	0.988692	0.72427	0.353445	0.823163	0.319257	0.986903	0.101159	0.98865	0.109211	0.596766	0.98688	0.887073	0.158198	0.305018	0.154091	0.0115003	0.00382197	0.00382072	0	0.00564104	0.00760859	0.00187266	0.00193799	0.035832	0.171623	0	0.897276	0	0.00191571	0.00193799	0.00180181	0.00365323	0	0.00184162	0.00185186	0.190377	0.00566139	0.00185186	0	0.0037779	0	0	0.00189394
79	Dasyatidae	Maculabatis	Maculabatis macrura/gerrardi	NRZ-Fisch-2023-006	1:500	45°C	0.988602	0.549292	0.0901371	0.668896	0.238972	0.98867	0.10188	0.988629	0.0826652	0.472321	0.988669	0.118992	0.0167246	0.0130328	0.0112515	0.00564973	0	0	0.00184162	0.00188325	0.00186219	0.00377961	0.00371428	0	0.98859	0.0037684	0.988587	0.00374828	0.00368426	0	0	0	0.00187266	0.00384325	0.00574712	0.105616	0.00192678	0.00185186	0.00566238	0.00189394	0.00190477	0.00186219	0.00192678
80	Dasyatidae	Maculabatis	Maculabatis macrura/gerrardi	NRZ-Fisch-2023-007	1:500	45°C	0.988567	0.808004	0.144854	0.829127	0.322251	0.98863	0.121307	0.988607	0.113038	0.730114	0.988733	0.988729	0.988812	0.98865	0.988502	0.00766399	0.00378837	0.00374532	0	0.00380017	0	0	0.00380017	0.131204	0.292766	0.00183151	0.084206	0	0.00187266	0.00379093	0.00369416	0.00193799	0	0.00385408	0.00382048	0.0710648	0.892263	0.988527	0.988613	0.0134004	0.00379944	0.00190477	0.00189394
81	Carcharhinidae	Carcharhinus	Carcharhinus sealei	NRZ-Fisch-2023-008	1:500	45°C	0.988542	0.597698	0.502907	0.604651	0.256191	0.988629	0.0323481	0.988502	0.0440021	0.451733	0.988455	0.00194931	0.00185186	0	0	0.117534	0.0267846	0.00191571	0.00768914	0.0729747	0.00186219	0.026708	0.0303714	0.0229551	0.986489	0.0481831	0.988417	0.0384954	0.0113248	0.0189797	0	0.0718411	0.00765151	0	0.00376648	0.0250025	0.00583728	0.0251394	0.0636742	0.00579168	0.00387597	0.00193799	0.0193126
82	Carcharhinidae	Carcharhinus	Carcharhinus sealei	NRZ-Fisch-2023-009	1:500	45°C	0.988694	0.619838	0.287107	0.701097	0.303306	0.988696	0.0448745	0.988677	0.0676531	0.495436	0.988714	0.0129677	0.00188325	0	0.00380117	0.0699753	0.045692	0	0.0132792	0.0942421	0.0320843	0.0711227	0.0864102	0.01326	0.977237	0.299655	0.988677	0.36568	0.387406	0.625309	0.00186219	0.487948	0.563515	0	0.00387597	0.054995	0.007544	0.0544574	0.178962	0.0244528	0.00186219	0.00374544	0.0564604
83	Hemiscylliidae	Chiloscyllium	Chiloscyllium punctatum	NRZ-Fisch-2023-010	1:500	45°C	0.988758	0.537725	0.0713667	0.544865	0.229461	0.988734	0.281774	0.98876	0.239496	0.520531	0.988796	0.185169	0.00372237	0	0.00186219	0.988693	0.00188325	0	0.00184162	0.527501	0.00369348	0.00184162	0.00184162	0.986836	0.0582473	0.00755435	0.451965	0.00559018	0.00387597	0	0.0037695	0	0.00187266	0	0.0171115	0.00378788	0.00190477	0.00190477	0	0.00376695	0.00185186	0.00376648	0.00188325
84	Hemiscylliidae	Chiloscyllium	Chiloscyllium punctatum	NRZ-Fisch-2023-011	1:500	45°C	0.988562	0.511329	0.0567487	0.539963	0.224339	0.988629	0.277927	0.988632	0.252916	0.510136	0.988647	0.154268	0.00194931	0.00382298	0.00183151	0.986766	0	0.00578034	0.00185186	0.492642	0.00194931	0.00186219	0	0.98675	0.0510065	0.00574712	0.372588	0.00183151	0	0	0.00369348	0.00568519	0.00394477	0.00187266	0.0173328	0.00191571	0	0.00387597	0.00186219	0.00562867	0.00186219	0.00562916	0.00185186
A	Gadidae	Gadus	Gadus morhua	NRZ-Fisch-2023-002a	1:500	45°C	0.986835	0.0866452	0.00573816	0.060325	0.00928704	0.985047	0.0262714	0.984955	0.0242983	0.112664	0.977659	0.125148	0.0893284	0.150175	0.0153338	0.76516	0.00184162	0.00732601	0.0057176	0.988652	0.0604252	0.0678314	0.126369	0.988654	0.753294	0	0.802745	0.00187266	0.115391	0.117362	0.0018215	0.00194931	0.00187266	0.00189394	0	0.00380953	0	0.0130878	0.329977	0.863387	0.00943867	0.00568328	0.0776099
A	Gadidae	Gadus	Gadus morhua	NRZ-Fisch-2023-002a	1:500	45°C	0.988587	0.0795581	0.00573015	0.0544419	0.0130803	0.986828	0.00962309	0.984763	0.0280866	0.0801488	0.962295	0.135669	0.0955619	0.162785	0.0285759	0.951848	0	0.00579168	0	0.988591	0.0696537	0.0809373	0.173251	0.988589	0.826597	0.003643	0.883615	0.00194931	0.129735	0.137812	0	0	0.00190477	0	0	0	0.00567112	0.0132937	0.454238	0.961551	0.019074	0	0.0905796
A	Gadidae	Gadus	Gadus morhua	NRZ-Fisch-2023-002a	1:500	45°C	0.986871	0.0477687	0.00737278	0.0419603	0.00568521	0.985029	0.0188766	0.982989	0.0228377	0.0650359	0.944845	0.124538	0.0733158	0.165713	0.0114775	0.833418	0.0113605	0.00194931	0.00194931	0.988542	0.078301	0.0860917	0.140903	0.986694	0.858275	0.00194931	0.924879	0.00193799	0.162963	0.150034	0	0.00197238	0.00366346	0.00197238	0	0.00194931	0.00192678	0.0190353	0.40951	0.986787	0.0284719	0.00189394	0.0901356
B	Salmonidae	Salmo	Salmo salar	NRZ-Fisch-2023-003a	1:500	45°C	0.988775	0.131245	0.0094654	0.0303118	0.00948405	0.988774	0.0208551	0.988712	0.0356506	0.137464	0.988711	0.00192678	0.00190477	0	0.00186219	0	0	0.0152056	0.988736	0.0170502	0.0244617	0.1663	0.611125	0.00193799	0.00387597	0.0526095	0.0188416	0.0338746	0.00372859	0.00375112	0	0.63442	0.0153905	0.0018116	0	0	0.00189394	0.00188325	0	0.00383143	0.00569361	0.988698	0.371905
B	Salmonidae	Salmo	Salmo salar	NRZ-Fisch-2023-003a	1:500	45°C	0.988776	0.14408	0.00944014	0.035483	0.0149734	0.988797	0.0300448	0.988775	0.0488274	0.145868	0.986983	0	0.00382197	0	0	0.00180181	0.00568181	0.00570359	0.988716	0.00947152	0.0242719	0.181056	0.616045	0.00770714	0.00188325	0.0688773	0.01879	0.0339286	0.00188325	0.00186219	0	0.641702	0.0247776	0.00183151	0.00191571	0.00375734	0.00383143	0	0.00184162	0	0.00568328	0.988675	0.338942
B	Salmonidae	Salmo	Salmo salar	NRZ-Fisch-2023-003a	1:500	45°C	0.988669	0.161236	0.00378229	0.0511424	0.0114176	0.988671	0.0207761	0.988628	0.0624223	0.173513	0.988644	0.00178254	0.00573719	0.0075837	0.00196079	0.00189394	0.00374722	0.00387597	0.988564	0.0133839	0.0190891	0.162273	0.595821	0.00387597	0.00185186	0.0547406	0.0189635	0.034195	0.00193799	0.00196079	0.00196079	0.693565	0.0305657	0.00185186	0.00378984	0	0.00380953	0	0.0037244	0	0.0114005	0.988567	0.340248
				NTC	1:500	45°C	0	0	0.00193798	0.0018315	0.0018315	0.00377081	0.00184162	0.00465061	0.00198413	0.0037684	0	0	0.00379094	0.00371517	0.00196078	0.00188324	0.00386555	0.00584835	0.00389877	0	0	0.0038873	0.0018622	0.00392157	0.00383142	0.00567172	0	0.00558659	0.00198413	0.00382424	0.0026738	0	0	0.0076221	0	0.00196078	0.00571759	0.00387597	0.00194932	0	0.00573886	0	0.00480893
				NTC	1:500	45°C	0	0.00181159	0.00374958	0	0	0.00377081	0.0027933	0	0	0.00192678	0	0.00385356	0	0	0.00382298	0	0.00194932	0	0.00383142	0.00383142	0	0.00187266	0.00193798	0.0055559	0.00194932	0.00384275	0.00380952	0	0	0.00188324	0.00193798	0	0	0	0	0	0	0.0037987	0.00766359	0	0.00188324	0.00372439	0.00189394
				Hybridisation control	1:500	45°C	0.00190476	0	0	0.00188324	0	0	0	0.00369483	0.00369574	0.00371636	0	0.00194932	0.00387597	0.00178253	0.00753116	0.00194932	0.00192678	0.00192678	0	0	0	0	0.00182149	0.00392157	0.00196078	0.00373626	0.00181159	0.00387597	0.00387597	0.00956458	0	0.00179211	0.00188324	0.00370553	0.00191571	0.00182149	0.00191571	0.00194932	0.00194932	0	0.00389864	0.00383256	0.00190476
				Hybridisation control	1:500	45°C	0	0.00378788	0.00194932	0.00194932	0.00368324	0.00376091	0.00362319	0.00372626	0	0.00191571	0	0.00194932	0	0	0.00566406	0	0.00193798	0.00193798	0.00581395	0.00184162	0.00187266	0	0.00094162	0	0	0	0.00189394	0.00181159	0.00188324	0	0	0.00381152	0	0.00376648	0	0.00193798	0	0	0	0.00190476	0	0	0.00571429
				PCR control	1:500	45°C	0.00194932	0.0018018	0.00565664	0	0	0	0.00187266	0.00369574	0.00380952	0	0	0.00582529	0	0	0.00462616	0.00575884	0	0	0	0	0	0	0	0	0.00182149	0.00392157	0	0	0	0.00396825	0.00370553	0.00181159	0	0	0	0.0065568	0.00582633	0.00184162	0.00187266	0.00565563	0.00582801	0	0
				PCR control	1:500	45°C	0.00184162	0.00193798	0	0	0.0018315	0.000968992	0.00192678	0	0.00193798	0	0	0	0.00175439	0	0.00570408	0.00382122	0	0.00192678	0	0.00380018	0	0.00738706	0.00192678	0	0.0018315	0	0.00189394	0	0	0.00194932	0.00369483	0.00193798	0.00380952	0.00387597	0.00191571	0.00192678	0	0	0	0.00192678	0	0.00277778	0.00184162
[truncated: 57 more columns]

## Sheet: Table_S4_Distance_matrix_1
Distance matrix (1): Supremum distance matrix for the tested samples for assay optimization
Table B.4: Matrix of supremum distances between DNA probe signal patterns of all tested samples for assay optimization
Sample #	60	61	63	1	2	4	5	64
60	0	0.308672	0.986809	0.988573	0.986759	0.986674	0.984656	0.986824
61	0.308672	0	0.986809	0.988573	0.988568	0.988635	0.986597	0.986824
63	0.986809	0.986809	0	0.988392	0.988568	0.988635	0.986757	0.35087
1	0.988573	0.988573	0.988392	0	0.489872	0.956575	0.967863	0.988425
2	0.986759	0.988568	0.988568	0.489872	0	0.907382	0.876168	0.988568
4	0.986674	0.988635	0.988635	0.956575	0.907382	0	0.137537	0.988635
5	0.984656	0.986597	0.986757	0.967863	0.876168	0.137537	0	0.988323
64	0.986824	0.986824	0.35087	0.988425	0.988568	0.988635	0.988323	0

## Sheet: Table_S5_Distance_matrix_2
Table B.5: Matrix of Euclidean distances between DNA probe signal patterns of all tested Osteichthyes fish samples
Sample #	43	54	22	74	75	60	61	63	71	72	10	11	12	13	7	8	9	1	2	3	4	5	6	56	57	32	33	34	41	42	39	40	28	35	36	58	59	25	53	52	51	49	50	64	65	69	70	Hybridisation control	Hybridisation control
43	0	3.92917	3.5658	2.82122	3.33061	3.60999	3.53834	3.39101	5.08789	4.70814	3.4567	3.43203	3.09693	3.1331	4.50065	5.31559	4.18509	5.46037	5.185	5.44388	4.69529	4.66587	4.38204	4.44735	4.33149	4.68785	4.62204	4.70675	5.5938	5.38461	4.4863	4.69837	4.08562	5.54058	5.48709	4.18586	4.31548	4.05593	2.82432	2.91975	2.99953	4.12566	4.14731	3.4594	3.46665	5.40469	5.41207	3.90165	3.90103
54	3.92917	0	3.22262	3.32327	3.56157	3.33688	3.13901	2.75378	4.44664	4.16286	3.47004	3.48289	3.2228	3.25141	3.32251	4.29828	2.98461	4.68529	4.29667	4.72371	3.77811	3.84003	3.66113	1.96039	1.71733	4.84811	4.82236	5.15792	4.19425	3.97703	4.56819	4.75067	4.16863	5.0376	4.84889	1.59488	1.7856	4.16496	4.06589	4.21327	4.30808	4.91041	4.957	2.63354	2.60515	4.76506	4.75622	3.69955	3.70268
22	3.5658	3.22262	0	2.90194	2.59403	2.98765	2.80361	2.89778	4.82418	4.40384	2.68569	2.63909	2.26641	2.3406	3.42539	4.0884	3.0929	4.24262	3.82515	4.25805	3.56125	3.59392	3.34983	3.98767	3.85789	4.60147	4.52617	5.0806	4.60395	4.42681	3.6615	4.03767	3.76082	4.82009	4.54336	3.37065	3.56997	3.78381	3.4981	3.76104	3.89806	4.1638	4.22762	2.75511	2.75021	4.99088	5.01332	2.71455	2.71587
74	2.82122	3.32327	2.90194	0	2.44554	3.11266	2.95341	2.46468	5.00537	4.55311	2.89275	2.82677	2.83462	2.92599	3.9348	4.90589	3.57553	4.96054	4.57928	4.97303	3.97352	3.90903	3.55278	4.14974	4.01615	5.01745	4.96068	5.09649	5.3142	5.0733	4.37254	4.6613	4.18585	5.7387	5.5011	3.75304	3.92384	4.18887	3.11893	3.20887	3.30563	4.27716	4.30582	2.56801	2.57094	4.9445	4.97903	3.28163	3.28223
75	3.33061	3.56157	2.59403	2.44554	0	2.7659	2.72209	3.35739	4.40739	3.97065	3.10253	3.0535	3.06198	3.11751	3.7392	4.33621	3.45355	4.32844	4.00639	4.30826	3.46571	3.57755	3.36312	4.27099	4.18044	4.86556	4.81495	5.02109	5.0984	4.91217	4.05046	4.33463	4.27186	5.47689	5.2307	4.00636	4.1556	4.25012	3.60642	3.68718	3.77758	4.20707	4.24004	3.31923	3.3095	5.10445	5.11867	3.47759	3.47812
60	3.60999	3.33688	2.98765	3.11266	2.7659	0	0.369828	2.69771	4.09293	3.6382	3.41414	3.35991	3.04706	3.0943	3.82136	4.36501	3.58271	4.68838	4.44485	4.65459	3.90199	4.01478	3.76569	4.11109	3.98459	4.85811	4.82429	5.06554	5.24654	5.03596	4.39072	4.75376	4.04769	5.78057	5.53912	3.54273	3.70352	4.05666	3.87865	4.12351	4.25597	4.84523	4.89243	2.67618	2.6436	5.44516	5.44234	3.4667	3.46358
61	3.53834	3.13901	2.80361	2.95341	2.72209	0.369828	0	2.51046	4.15791	3.6927	3.22084	3.16515	2.83013	2.88067	3.68239	4.32097	3.42254	4.64849	4.37502	4.62673	3.80408	3.89477	3.61993	3.95408	3.81534	4.75214	4.71474	5.00025	5.15242	4.93322	4.2814	4.65188	3.89016	5.69169	5.44798	3.35999	3.53592	3.90313	3.75334	4.00916	4.14881	4.76223	4.81221	2.46272	2.42632	5.33495	5.33177	3.26829	3.26541
63	3.39101	2.75378	2.89778	2.46468	3.35739	2.69771	2.51046	0	4.8552	4.51979	3.23467	3.18558	2.86057	2.91275	3.82331	4.75747	3.50953	5.09078	4.72391	5.11264	4.15326	4.15144	3.86983	3.66324	3.5536	4.82023	4.7891	4.97943	5.02467	4.78246	4.39675	4.73208	3.86689	5.74021	5.49645	2.92884	3.03165	3.91213	3.56991	3.82868	3.94012	4.69439	4.74262	0.458252	0.485106	4.80561	4.8167	3.30561	3.3045
71	5.08789	4.44664	4.82418	5.00537	4.40739	4.09293	4.15791	4.8552	0	1.21278	4.81019	4.8388	4.92384	4.93627	4.56928	4.57116	4.41026	4.79315	4.80353	4.72055	4.68126	4.86742	4.78144	4.53152	4.51137	6.12469	6.09201	6.25043	5.37724	5.26342	5.53068	5.54901	5.47984	5.69091	5.5511	4.52765	4.5084	5.51166	5.38903	5.47384	5.54	5.83958	5.85054	4.8103	4.80456	5.21661	5.20137	5.2796	5.27968
72	4.70814	4.16286	4.40384	4.55311	3.97065	3.6382	3.6927	4.51979	1.21278	0	4.27383	4.3026	4.39733	4.41247	4.46686	4.65583	4.25448	4.84321	4.83868	4.77441	4.52296	4.67293	4.54282	4.4972	4.43892	5.90703	5.85685	6.08022	5.42123	5.23607	5.3461	5.43715	5.11878	5.69404	5.52314	4.28104	4.33243	5.15751	4.96394	5.08868	5.16817	5.54501	5.56145	4.46508	4.45984	5.19439	5.19547	4.76836	4.76897
10	3.4567	3.47004	2.68569	2.89275	3.10253	3.41414	3.22084	3.23467	4.81019	4.27383	0	0.234258	1.46546	1.48377	3.89101	4.85766	3.54319	4.91253	4.53919	4.92409	3.93909	3.88837	3.56102	3.96951	3.84256	4.22277	4.12479	4.7154	5.13067	4.86368	3.5244	3.82465	2.9899	5.1769	4.92159	3.65459	3.8149	2.99563	2.76742	2.98467	3.07503	3.90407	3.97671	3.10738	3.09531	4.56151	4.57488	3.1352	3.13627
11	3.43203	3.48289	2.63909	2.82677	3.0535	3.35991	3.16515	3.18558	4.8388	4.3026	0.234258	0	1.44513	1.47899	3.91665	4.89211	3.56411	4.94053	4.56164	4.95163	3.9571	3.89878	3.5579	4.00663	3.87774	4.26959	4.17256	4.75732	5.16328	4.89493	3.5432	3.85309	3.02811	5.22731	4.97244	3.67346	3.83136	3.0231	2.77966	3.0121	3.10427	3.93272	4.00633	3.0597	3.04677	4.63555	4.65205	3.07997	3.08098
12	3.09693	3.2228	2.26641	2.83462	3.06198	3.04706	2.83013	2.86057	4.92384	4.39733	1.46546	1.44513	0	0.301441	3.71696	4.7699	3.33292	4.98655	4.60643	4.99553	3.99867	3.93688	3.5818	3.80215	3.65863	3.96228	3.85907	4.5022	4.94524	4.65636	3.16624	3.5387	2.63971	5.03562	4.76499	3.42761	3.58664	2.6275	2.46976	2.79896	2.96166	3.70544	3.7837	2.7172	2.69669	4.65157	4.67838	2.75504	2.75377
13	3.1331	3.25141	2.3406	2.92599	3.11751	3.0943	2.88067	2.91275	4.93627	4.41247	1.48377	1.47899	0.301441	0	3.75681	4.79839	3.37911	5.01934	4.64131	5.02951	4.03762	3.97718	3.62656	3.82826	3.68818	3.91144	3.80776	4.45836	4.95884	4.67079	3.15935	3.51739	2.57393	5.04206	4.77005	3.45346	3.61208	2.56008	2.4367	2.75364	2.91288	3.73084	3.8103	2.77204	2.75216	4.63309	4.65747	2.8135	2.81235
7	4.50065	3.32251	3.42539	3.9348	3.7392	3.82136	3.68239	3.82331	4.56928	4.46686	3.89101	3.91665	3.71696	3.75681	0	2.3805	0.755495	2.98754	2.56754	3.09437	1.96765	2.03645	1.98263	3.37403	3.30352	5.13229	5.11301	5.43985	3.66188	3.49354	4.27992	4.37912	4.53158	4.7927	4.5176	3.53829	3.61047	4.59245	4.43102	4.55767	4.66991	4.89312	4.9168	3.76016	3.76031	4.37367	4.36441	3.74901	3.74824
8	5.31559	4.29828	4.0884	4.90589	4.33621	4.36501	4.32097	4.75747	4.57116	4.65583	4.85766	4.89211	4.7699	4.79839	2.3805	0	2.80998	1.69652	1.67282	1.85836	2.10939	2.33814	2.67522	4.19314	4.19815	5.5736	5.57666	5.78145	3.74984	3.80561	4.90373	5.03189	5.36177	4.70012	4.46209	4.40364	4.41988	5.41154	5.31809	5.39748	5.47508	5.47863	5.49631	4.73116	4.72635	4.8407	4.79917	4.74838	4.75019
9	4.18509	2.98461	3.0929	3.57553	3.45355	3.58271	3.42254	3.50953	4.41026	4.25448	3.54319	3.56411	3.33292	3.37911	0.755495	2.80998	0	3.27286	2.7761	3.33644	2.16662	2.22994	2.04824	3.1744	3.06405	5.06008	5.02861	5.39375	3.75727	3.54166	4.10458	4.19571	4.29042	4.78227	4.50702	3.26143	3.3491	4.33712	4.12318	4.27332	4.39918	4.70486	4.73378	3.42765	3.4296	4.31416	4.32184	3.54306	3.54181
1	5.46037	4.68529	4.24262	4.96054	4.32844	4.68838	4.64849	5.09078	4.79315	4.84321	4.91253	4.94053	4.98655	5.01934	2.98754	1.69652	3.27286	0	1.25277	0.410709	2.38383	2.56106	2.82901	4.59534	4.59921	5.92039	5.9099	6.13279	4.27124	4.35429	5.13441	5.25251	5.64388	4.90813	4.70466	4.59206	4.59419	5.67355	5.51234	5.59516	5.65863	5.67748	5.69594	5.06606	5.06329	5.10854	5.07915	5.01908	5.02186
2	5.185	4.29667	3.82515	4.57928	4.00639	4.44485	4.37502	4.72391	4.80353	4.83868	4.53919	4.56164	4.60643	4.64131	2.56754	1.67282	2.7761	1.25277	0	1.31789	1.76529	2.07701	2.31926	4.28987	4.26275	5.65112	5.63951	5.89782	4.07914	4.14558	4.80609	4.90795	5.31709	4.80569	4.57782	4.37157	4.40867	5.33545	5.16821	5.26095	5.32697	5.36111	5.3833	4.69869	4.6945	4.89435	4.86814	4.87104	4.87288
3	5.44388	4.72371	4.25805	4.97303	4.30826	4.65459	4.62673	5.11264	4.72055	4.77441	4.92409	4.95163	4.99553	5.02951	3.09437	1.85836	3.33644	0.410709	1.31789	0	2.46485	2.68023	2.91186	4.6438	4.64679	5.97203	5.95992	6.1807	4.32755	4.40757	5.14767	5.25948	5.67322	4.93845	4.73602	4.63507	4.63682	5.69869	5.51762	5.60302	5.66679	5.68536	5.70431	5.08961	5.0864	5.14415	5.11985	5.13767	5.14026
4	4.69529	3.77811	3.56125	3.97352	3.46571	3.90199	3.80408	4.15326	4.68126	4.52296	3.93909	3.9571	3.99867	4.03762	1.96765	2.10939	2.16662	2.38383	1.76529	2.46485	0	0.720194	1.10885	3.98261	3.91823	5.23515	5.21831	5.52166	4.20568	4.1242	4.41123	4.60401	4.795	5.08466	4.8284	4.05018	4.1454	4.8313	4.64001	4.74647	4.82606	4.92753	4.95075	4.11261	4.10746	4.67588	4.65594	4.13155	4.1325
5	4.66587	3.84003	3.59392	3.90903	3.57755	4.01478	3.89477	4.15144	4.86742	4.67293	3.88837	3.89878	3.93688	3.97718	2.03645	2.33814	2.22994	2.56106	2.07701	2.68023	0.720194	0	0.770116	4.08065	4.00089	5.29668	5.27104	5.59905	4.34829	4.24059	4.43077	4.65495	4.79516	5.20288	4.95233	4.1177	4.22013	4.83812	4.59424	4.70931	4.79555	4.96287	4.98812	4.10879	4.10272	4.69824	4.68797	3.81964	3.82097
6	4.38204	3.66113	3.34983	3.55278	3.36312	3.76569	3.61993	3.86983	4.78144	4.54282	3.56102	3.5579	3.5818	3.62656	1.98263	2.67522	2.04824	2.82901	2.31926	2.91186	1.10885	0.770116	0	3.96649	3.87247	5.22574	5.1842	5.55781	4.38673	4.24516	4.25756	4.49209	4.55383	5.20767	4.95415	3.97522	4.08633	4.60854	4.29957	4.43184	4.53254	4.79852	4.8261	3.81677	3.81029	4.62615	4.62667	3.54734	3.54849
56	4.44735	1.96039	3.98767	4.14974	4.27099	4.11109	3.95408	3.66324	4.53152	4.4972	3.96951	4.00663	3.80215	3.82826	3.37403	4.19314	3.1744	4.59534	4.28987	4.6438	3.98261	4.08065	3.96649	0	0.575097	5.03623	5.0127	5.20297	4.1059	3.92007	4.61061	4.69793	4.6109	4.7284	4.57036	2.24618	2.11346	4.59158	4.54116	4.65682	4.72666	5.20363	5.24268	3.57174	3.53812	4.75458	4.71967	4.4284	4.43115
57	4.33149	1.71733	3.85789	4.01615	4.18044	3.98459	3.81534	3.5536	4.51137	4.43892	3.84256	3.87774	3.65863	3.68818	3.30352	4.19815	3.06405	4.59921	4.26275	4.64679	3.91823	4.00089	3.87247	0.575097	0	4.97935	4.95329	5.2279	4.09051	3.89277	4.54801	4.6514	4.5147	4.7105	4.54898	2.06072	1.99174	4.50039	4.44182	4.57172	4.64854	5.15812	5.19772	3.45174	3.41798	4.76685	4.73542	4.27165	4.2745
32	4.68785	4.84811	4.60147	5.01745	4.86556	4.85811	4.75214	4.82023	6.12469	5.90703	4.22277	4.26959	3.96228	3.91144	5.13229	5.5736	5.06008	5.92039	5.65112	5.97203	5.23515	5.29668	5.22574	5.03623	4.97935	0	0.281325	1.63147	5.30661	5.26411	3.46688	3.45084	2.99994	4.9549	4.91359	4.97611	5.08115	2.88821	4.01367	3.93161	3.87508	3.82934	3.86593	4.71388	4.69826	4.68821	4.60054	5.14616	5.14595
33	4.62204	4.82236	4.52617	4.96068	4.81495	4.82429	4.71474	4.7891	6.09201	5.85685	4.12479	4.17256	3.85907	3.80776	5.11301	5.57666	5.02861	5.9099	5.63951	5.95992	5.21831	5.27104	5.1842	5.0127	4.95329	0.281325	0	1.75279	5.3245	5.2727	3.38994	3.37773	2.92264	4.91554	4.87586	4.94641	5.05339	2.80982	3.9251	3.84813	3.79352	3.76216	3.80223	4.67988	4.66366	4.65632	4.57216	5.0601	5.0601
34	4.70675	5.15792	5.0806	5.09649	5.02109	5.06554	5.00025	4.97943	6.25043	6.08022	4.7154	4.75732	4.5022	4.45836	5.43985	5.78145	5.39375	6.13279	5.89782	6.1807	5.52166	5.59905	5.55781	5.20297	5.2279	1.63147	1.75279	0	5.41016	5.38707	3.97965	3.95577	3.60251	5.2313	5.26437	5.28896	5.36985	3.50675	4.19553	4.05674	3.97345	4.08303	4.08625	4.94965	4.93709	4.90348	4.81262	5.58644	5.58527
41	5.5938	4.19425	4.60395	5.3142	5.0984	5.24654	5.15242	5.02467	5.37724	5.42123	5.13067	5.16328	4.94524	4.95884	3.66188	3.74984	3.75727	4.27124	4.07914	4.32755	4.20568	4.34829	4.38673	4.1059	4.09051	5.30661	5.3245	5.41016	0	0.749685	4.56521	4.56238	5.20301	3.8883	3.67887	4.20818	4.17677	5.2027	5.42747	5.51131	5.5423	5.6356	5.64385	4.97423	4.96792	4.22325	4.2362	5.35133	5.35587
42	5.38461	3.97703	4.42681	5.0733	4.91217	5.03596	4.93322	4.78246	5.26342	5.23607	4.86368	4.89493	4.65636	4.67079	3.49354	3.80561	3.54166	4.35429	4.14558	4.40757	4.1242	4.24059	4.24516	3.92007	3.89277	5.26411	5.2727	5.38707	0.749685	0	4.41872	4.4388	5.05386	3.94979	3.70533	3.96597	3.93757	5.05662	5.21164	5.33667	5.38497	5.54364	5.55776	4.72746	4.72144	4.04345	4.07424	5.07704	5.0812
39	4.4863	4.56819	3.6615	4.37254	4.05046	4.39072	4.2814	4.39675	5.53068	5.3461	3.5244	3.5432	3.16624	3.15935	4.27992	4.90373	4.10458	5.13441	4.80609	5.14767	4.41123	4.43077	4.25756	4.61061	4.54801	3.46688	3.38994	3.97965	4.56521	4.41872	0	0.942722	2.83763	4.54652	4.25286	4.63839	4.70057	2.82055	3.72614	3.78761	3.81075	3.92922	3.96395	4.31453	4.30861	4.318	4.34539	4.2091	4.21141
40	4.69837	4.75067	4.03767	4.6613	4.33463	4.75376	4.65188	4.73208	5.54901	5.43715	3.82465	3.85309	3.5387	3.51739	4.37912	5.03189	4.19571	5.25251	4.90795	5.25948	4.60401	4.65495	4.49209	4.69793	4.6514	3.45084	3.37773	3.95577	4.56238	4.4388	0.942722	0	3.01572	4.54762	4.26955	4.87405	4.91469	2.98431	3.93102	3.93389	3.94217	4.01514	4.04087	4.65016	4.64708	4.22804	4.25123	4.6504	4.65268
28	4.08562	4.16863	3.76082	4.18585	4.27186	4.04769	3.89016	3.86689	5.47984	5.11878	2.9899	3.02811	2.63971	2.57393	4.53158	5.36177	4.29042	5.64388	5.31709	5.67322	4.795	4.79516	4.55383	4.6109	4.5147	2.99994	2.92264	3.60251	5.20301	5.05386	2.83763	3.01572	0	5.29061	5.06664	4.32329	4.46587	0.568771	3.14218	3.14685	3.16963	3.76743	3.8177	3.75285	3.74524	4.35672	4.32457	4.0257	4.02573
35	5.54058	5.0376	4.82009	5.7387	5.47689	5.78057	5.69169	5.74021	5.69091	5.69404	5.1769	5.22731	5.03562	5.04206	4.7927	4.70012	4.78227	4.90813	4.80569	4.93845	5.08466	5.20288	5.20767	4.7284	4.7105	4.9549	4.91554	5.2313	3.8883	3.94979	4.54652	4.54762	5.29061	0	1.26481	5.00351	4.97291	5.24278	5.18417	5.18439	5.15232	5.04339	5.04853	5.66006	5.65882	4.91051	4.9192	5.71259	5.71851
36	5.48709	4.84889	4.54336	5.5011	5.2307	5.53912	5.44798	5.49645	5.5511	5.52314	4.92159	4.97244	4.76499	4.77005	4.5176	4.46209	4.50702	4.70466	4.57782	4.73602	4.8284	4.95233	4.95415	4.57036	4.54898	4.91359	4.87586	5.26437	3.67887	3.70533	4.25286	4.26955	5.06664	1.26481	0	4.81591	4.78915	5.02711	4.94051	4.96002	4.94204	4.82608	4.83593	5.4183	5.41894	4.71807	4.73899	5.46594	5.47178
58	4.18586	1.59488	3.37065	3.75304	4.00636	3.54273	3.35999	2.92884	4.52765	4.28104	3.65459	3.67346	3.42761	3.45346	3.53829	4.40364	3.26143	4.59206	4.37157	4.63507	4.05018	4.1177	3.97522	2.24618	2.06072	4.97611	4.94641	5.28896	4.20818	3.96597	4.63839	4.87405	4.32329	5.00351	4.81591	0	0.587554	4.34214	4.36142	4.58645	4.67799	5.22793	5.27279	2.82299	2.80531	4.87993	4.8703	3.85307	3.85721
59	4.31548	1.7856	3.56997	3.92384	4.1556	3.70352	3.53592	3.03165	4.5084	4.33243	3.8149	3.83136	3.58664	3.61208	3.61047	4.41988	3.3491	4.59419	4.40867	4.63682	4.1454	4.22013	4.08633	2.11346	1.99174	5.08115	5.05339	5.36985	4.17677	3.93757	4.70057	4.91469	4.46587	4.97291	4.78915	0.587554	0	4.45666	4.48485	4.71266	4.79716	5.333	5.37721	2.94015	2.91509	4.82867	4.81771	4.04793	4.05204
25	4.05593	4.16496	3.78381	4.18887	4.25012	4.05666	3.90313	3.91213	5.51166	5.15751	2.99563	3.0231	2.6275	2.56008	4.59245	5.41154	4.33712	5.67355	5.33545	5.69869	4.8313	4.83812	4.60854	4.59158	4.50039	2.88821	2.80982	3.50675	5.2027	5.05662	2.82055	2.98431	0.568771	5.24278	5.02711	4.34214	4.45666	0	3.09067	3.11178	3.11664	3.71253	3.77379	3.8134	3.79645	4.39001	4.35742	4.14528	4.14499
53	2.82432	4.06589	3.4981	3.11893	3.60642	3.87865	3.75334	3.56991	5.38903	4.96394	2.76742	2.77966	2.46976	2.4367	4.43102	5.31809	4.12318	5.51234	5.16821	5.51762	4.64001	4.59424	4.29957	4.54116	4.44182	4.01367	3.9251	4.19553	5.42747	5.21164	3.72614	3.93102	3.14218	5.18417	4.94051	4.36142	4.48485	3.09067	0	0.907248	1.22239	2.92867	2.98505	3.57568	3.58386	4.90463	4.9135	3.86357	3.86215
52	2.91975	4.21327	3.76104	3.20887	3.68718	4.12351	4.00916	3.82868	5.47384	5.08868	2.98467	3.0121	2.79896	2.75364	4.55767	5.39748	4.27332	5.59516	5.26095	5.60302	4.74647	4.70931	4.43184	4.65682	4.57172	3.93161	3.84813	4.05674	5.51131	5.33667	3.78761	3.93389	3.14685	5.18439	4.96002	4.58645	4.71266	3.11178	0.907248	0	0.408939	2.67229	2.7322	3.84384	3.84996	4.8468	4.83728	4.1128	4.1118
51	2.99953	4.30808	3.89806	3.30563	3.77758	4.25597	4.14881	3.94012	5.54	5.16817	3.07503	3.10427	2.96166	2.91288	4.66991	5.47508	4.39918	5.65863	5.32697	5.66679	4.82606	4.79555	4.53254	4.72666	4.64854	3.87508	3.79352	3.97345	5.5423	5.38497	3.81075	3.94217	3.16963	5.15232	4.94204	4.67799	4.79716	3.11664	1.22239	0.408939	0	2.60418	2.6668	3.96711	3.97142	4.82257	4.8073	4.27062	4.2701
49	4.12566	4.91041	4.1638	4.27716	4.20707	4.84523	4.76223	4.69439	5.83958	5.54501	3.90407	3.93272	3.70544	3.73084	4.89312	5.47863	4.70486	5.67748	5.36111	5.68536	4.92753	4.96287	4.79852	5.20363	5.15812	3.82934	3.76216	4.08303	5.6356	5.54364	3.92922	4.01514	3.76743	5.04339	4.82608	5.22793	5.333	3.71253	2.92867	2.67229	2.60418	0	0.25795	4.65914	4.66984	4.96534	4.92927	4.85426	4.85537
50	4.14731	4.957	4.22762	4.30582	4.24004	4.89243	4.81221	4.74262	5.85054	5.56145	3.97671	4.00633	3.7837	3.8103	4.9168	5.49631	4.73378	5.69594	5.3833	5.70431	4.95075	4.98812	4.8261	5.24268	5.19772	3.86593	3.80223	4.08625	5.64385	5.55776	3.96395	4.04087	3.8177	5.04853	4.83593	5.27279	5.37721	3.77379	2.98505	2.7322	2.6668	0.25795	0	4.70966	4.72103	4.9745	4.93852	4.89348	4.89472
64	3.4594	2.63354	2.75511	2.56801	3.31923	2.67618	2.46272	0.458252	4.8103	4.46508	3.10738	3.0597	2.7172	2.77204	3.76016	4.73116	3.42765	5.06606	4.69869	5.08961	4.11261	4.10879	3.81677	3.57174	3.45174	4.71388	4.67988	4.94965	4.97423	4.72746	4.31453	4.65016	3.75285	5.66006	5.4183	2.82299	2.94015	3.8134	3.57568	3.84384	3.96711	4.65914	4.70966	0	0.1686	4.77712	4.78585	3.16338	3.16281
65	3.46665	2.60515	2.75021	2.57094	3.3095	2.6436	2.42632	0.485106	4.80456	4.45984	3.09531	3.04677	2.69669	2.75216	3.76031	4.72635	3.4296	5.06329	4.6945	5.0864	4.10746	4.10272	3.81029	3.53812	3.41798	4.69826	4.66366	4.93709	4.96792	4.72144	4.30861	4.64708	3.74524	5.65882	5.41894	2.80531	2.91509	3.79645	3.58386	3.84996	3.97142	4.66984	4.72103	0.1686	0	4.78296	4.78946	3.15939	3.15865
69	5.40469	4.76506	4.99088	4.9445	5.10445	5.44516	5.33495	4.80561	5.21661	5.19439	4.56151	4.63555	4.65157	4.63309	4.37367	4.8407	4.31416	5.10854	4.89435	5.14415	4.67588	4.69824	4.62615	4.75458	4.76685	4.68821	4.65632	4.90348	4.22325	4.04345	4.318	4.22804	4.35672	4.91051	4.71807	4.87993	4.82867	4.39001	4.90463	4.8468	4.82257	4.96534	4.9745	4.77712	4.78296	0	0.322878	5.39108	5.39613
70	5.41207	4.75622	5.01332	4.97903	5.11867	5.44234	5.33177	4.8167	5.20137	5.19547	4.57488	4.65205	4.67838	4.65747	4.36441	4.79917	4.32184	5.07915	4.86814	5.11985	4.65594	4.68797	4.62667	4.71967	4.73542	4.60054	4.57216	4.81262	4.2362	4.07424	4.34539	4.25123	4.32457	4.9192	4.73899	4.8703	4.81771	4.35742	4.9135	4.83728	4.8073	4.92927	4.93852	4.78585	4.78946	0.322878	0	5.41124	5.41597
Hybridisation control	3.90165	3.69955	2.71455	3.28163	3.47759	3.4667	3.26829	3.30561	5.2796	4.76836	3.1352	3.07997	2.75504	2.8135	3.74901	4.74838	3.54306	5.01908	4.87104	5.13767	4.13155	3.81964	3.54734	4.4284	4.27165	5.14616	5.0601	5.58644	5.35133	5.07704	4.2091	4.6504	4.0257	5.71259	5.46594	3.85307	4.04793	4.14528	3.86357	4.1128	4.27062	4.85426	4.89348	3.16338	3.15939	5.39108	5.41124	0	0.0305149
Hybridisation control	3.90103	3.70268	2.71587	3.28223	3.47812	3.46358	3.26541	3.3045	5.27968	4.76897	3.13627	3.08098	2.75377	2.81235	3.74824	4.75019	3.54181	5.02186	4.87288	5.14026	4.1325	3.82097	3.54849	4.43115	4.2745	5.14595	5.0601	5.58527	5.35587	5.0812	4.21141	4.65268	4.02573	5.71851	5.47178	3.85721	4.05204	4.14499	3.86215	4.1118	4.2701	4.85537	4.89472	3.16281	3.15865	5.39613	5.41597	0.0305149	0
37	4.56823	3.66915	3.72073	4.59907	4.31345	4.47093	4.36114	4.15209	4.66489	4.61917	3.92791	3.97493	3.80854	3.83419	3.56404	4.10109	3.46562	4.51612	4.29512	4.56267	4.09193	4.21387	4.17807	3.04092	3.15366	4.88915	4.84787	5.04365	3.68793	3.48329	3.85496	3.96703	4.32197	3.71424	3.61994	3.51966	3.4812	4.34892	4.47719	4.62884	4.67795	4.88828	4.91436	4.06884	4.066	4.36629	4.37142	4.39584	4.39901
38	4.65299	3.72887	3.84102	4.7352	4.43003	4.59388	4.48932	4.26471	4.71272	4.69835	4.05297	4.09926	3.96315	3.98557	3.69676	4.14157	3.61648	4.57397	4.3613	4.62262	4.18979	4.31973	4.30241	3.09666	3.21405	4.91803	4.88256	5.05589	3.67609	3.4918	3.95933	4.06318	4.43095	3.62753	3.57413	3.57407	3.52884	4.45285	4.58981	4.72808	4.76477	4.9497	4.97381	4.18366	4.18175	4.42928	4.43066	4.54742	4.55111
62	3.4408	2.85055	2.41809	2.72641	2.6515	1.02411	0.709959	2.21156	4.3104	3.83385	2.88441	2.82409	2.44906	2.50644	3.48624	4.3274	3.17283	4.64781	4.32975	4.64662	3.72552	3.78193	3.48089	3.75538	3.59696	4.56808	4.52542	4.90579	4.99935	4.76377	4.07448	4.44731	3.62143	5.52905	5.27695	3.07003	3.28489	3.65557	3.56743	3.84104	3.99318	4.61246	4.66711	2.08545	2.05456	5.16559	5.16785	2.90506	2.90269
66	3.29176	2.73549	2.00009	2.51617	2.77545	2.04309	1.80141	1.86257	4.50633	4.05397	2.49127	2.41188	1.95228	2.02774	3.40162	4.4538	3.00723	4.72052	4.35233	4.72593	3.71211	3.69605	3.34267	3.67981	3.54887	4.56465	4.50143	5.0012	4.8913	4.61595	3.86428	4.24337	3.46011	5.37519	5.11354	2.9296	3.06998	3.47622	3.2969	3.61671	3.77906	4.4489	4.51192	1.66781	1.64046	4.86305	4.8872	2.54192	2.54014
67	3.52574	2.98678	2.56362	2.9057	2.64074	0.723491	0.463768	2.39547	4.1887	3.71258	3.04319	2.98333	2.62552	2.67953	3.58406	4.32145	3.29154	4.64233	4.35231	4.6289	3.77197	3.85601	3.57788	3.85391	3.70667	4.63965	4.60045	4.95529	5.05658	4.82794	4.14858	4.51885	3.74789	5.58893	5.33903	3.20036	3.39501	3.76817	3.7012	3.96903	4.11335	4.69237	4.74655	2.29126	2.25954	5.2546	5.25673	3.07928	3.07663
68	3.4399	2.80093	2.34939	2.7313	2.66509	1.21125	0.914544	2.19638	4.32509	3.84226	2.81159	2.74519	2.35403	2.4139	3.49049	4.39426	3.14603	4.70902	4.38565	4.71073	3.78121	3.82863	3.52461	3.73878	3.57543	4.56958	4.52559	4.93388	4.96854	4.72293	4.05096	4.4149	3.57186	5.50995	5.25498	3.02359	3.23616	3.5965	3.54591	3.83021	3.98398	4.60544	4.66343	2.04605	2.01964	5.14253	5.14965	2.83728	2.83476
PCR control	3.87522	3.68134	2.70526	3.27397	3.46498	3.44492	3.25268	3.27325	5.27028	4.75418	3.1301	3.07245	2.73007	2.79099	3.73095	4.7436	3.51191	5.01099	4.86066	5.12428	4.1113	3.80371	3.53194	4.42108	4.26662	5.1356	5.05567	5.57215	5.34027	5.06042	4.20383	4.6455	4.00275	5.70445	5.45956	3.8461	4.03168	4.11916	3.83563	4.09986	4.25835	4.85277	4.88994	3.12526	3.12844	5.37573	5.40418	0.42109	0.419285
PCR control	3.8755	3.6848	2.71165	3.27954	3.46642	3.44257	3.25151	3.27848	5.27324	4.75564	3.13267	3.07454	2.73209	2.79296	3.73236	4.74665	3.51208	5.01286	4.86258	5.12519	4.11144	3.80515	3.5331	4.42358	4.26942	5.13527	5.05658	5.5698	5.3448	5.06417	4.20514	4.64645	4.00109	5.70861	5.46291	3.85064	4.0358	4.11701	3.83354	4.09927	4.25773	4.85441	4.89136	3.1299	3.13388	5.38477	5.41388	0.48096	0.478547
21	3.44615	3.14062	0.432407	2.75492	2.5645	2.86434	2.66605	2.74917	4.80132	4.36266	2.55481	2.4937	2.07712	2.15847	3.4162	4.17563	3.05386	4.34122	3.92064	4.35254	3.57694	3.58884	3.30059	3.9543	3.81697	4.58051	4.50405	5.05986	4.63716	4.43721	3.64789	4.02865	3.64941	4.90695	4.62669	3.31069	3.51029	3.6733	3.37741	3.66149	3.80699	4.19245	4.25485	2.59425	2.59039	4.96742	4.99648	2.59556	2.59617
45	0.33342	3.94568	3.53338	2.80406	3.36553	3.62966	3.54962	3.33899	5.19495	4.80727	3.50256	3.47016	3.12068	3.16031	4.51731	5.36122	4.19853	5.49724	5.21282	5.48499	4.71884	4.6833	4.39672	4.48085	4.36175	4.74723	4.68226	4.76307	5.62337	5.40808	4.53712	4.76045	4.14194	5.60057	5.54411	4.16286	4.29311	4.10997	2.9064	3.03526	3.11674	4.24234	4.26456	3.41178	3.42002	5.47167	5.4821	3.87451	3.87393
44	0.285514	3.91608	3.49552	2.78927	3.32462	3.55908	3.48054	3.32923	5.12067	4.73022	3.45984	3.43162	3.07619	3.11762	4.46855	5.306	4.15385	5.45592	5.17759	5.44308	4.67809	4.64503	4.35263	4.45505	4.33358	4.7158	4.64805	4.74778	5.59896	5.38389	4.5024	4.7256	4.09535	5.57235	5.51547	4.13918	4.27887	4.08361	2.87728	2.99384	3.08597	4.1944	4.21547	3.39012	3.39879	5.44288	5.44945	3.79782	3.79716
19	3.21973	2.74036	1.60684	2.49284	2.69795	2.68704	2.44287	2.45168	4.67023	4.10904	2.24992	2.18528	1.69839	1.79665	3.19519	4.3889	2.74983	4.6002	4.19928	4.61319	3.58359	3.53606	3.19117	3.64389	3.48179	4.64852	4.56046	5.10092	4.69341	4.3841	3.74587	4.11136	3.47892	5.06657	4.84566	2.91183	3.11202	3.47689	3.16965	3.51014	3.67268	4.32902	4.3918	2.31156	2.29569	4.78566	4.82457	2.33465	2.33433
20	3.215	2.74621	1.60589	2.49005	2.69557	2.68332	2.43833	2.44463	4.67324	4.11107	2.25006	2.18521	1.69985	1.79818	3.19472	4.39284	2.75008	4.6065	4.20542	4.62	3.58171	3.53426	3.18699	3.65439	3.49161	4.64862	4.56052	5.10029	4.70418	4.39409	3.74607	4.11233	3.47309	5.0743	4.85558	2.91974	3.12431	3.47811	3.16941	3.50872	3.67216	4.32347	4.38525	2.3003	2.28604	4.79099	4.82939	2.31137	2.31107
18	3.06812	2.99308	1.78366	2.53512	2.75155	2.73387	2.4942	2.52434	4.74213	4.19741	2.34396	2.2596	1.76476	1.86029	3.40128	4.55066	2.97685	4.75065	4.36128	4.75954	3.72279	3.65634	3.27205	3.87213	3.71552	4.66299	4.57699	5.11648	4.85505	4.55538	3.76366	4.1312	3.50452	5.0647	4.89356	3.189	3.3905	3.52281	3.17957	3.49581	3.64551	4.28126	4.33871	2.35519	2.34838	4.9154	4.95707	2.3974	2.39828
16	3.19747	3.17098	2.00411	2.79108	2.91576	2.97689	2.75681	2.78812	4.68164	4.15488	2.59625	2.53375	2.12276	2.20366	3.46799	4.53373	3.08438	4.74288	4.37568	4.75737	3.76532	3.7126	3.36847	3.96589	3.82268	4.72755	4.64188	5.151	4.85615	4.56971	3.86722	4.20272	3.67854	4.82063	4.75445	3.32771	3.52646	3.71409	3.38417	3.65417	3.78542	4.2838	4.33227	2.63017	2.62633	4.94666	4.98383	2.58999	2.59242
17	3.08911	2.95113	1.77956	2.54087	2.76977	2.74162	2.50069	2.52716	4.68478	4.13264	2.33401	2.2583	1.77333	1.86817	3.33082	4.4963	2.90782	4.70349	4.31896	4.71459	3.67561	3.61173	3.22947	3.82602	3.66869	4.67223	4.58592	5.12809	4.78348	4.48213	3.77386	4.12751	3.50844	5.01004	4.81985	3.14007	3.34436	3.53638	3.19059	3.50311	3.6542	4.28392	4.33863	2.35807	2.3519	4.86453	4.90672	2.36451	2.36576
14	3.60635	4.04693	3.28729	3.59893	3.28162	3.68274	3.57768	3.81675	4.7716	4.30845	2.19514	2.24271	2.24424	2.17578	4.30775	4.9674	4.07472	5.05532	4.82393	5.07175	4.25632	4.19601	3.95972	4.46139	4.37152	3.78882	3.69473	4.27847	5.32505	5.09648	3.28119	3.55049	2.53908	5.4067	5.1629	4.2558	4.38961	2.59343	3.07823	3.17989	3.24634	3.88407	3.9538	3.69742	3.68821	4.53794	4.52453	3.39428	3.39614
15	3.69106	4.16192	3.36137	3.66981	3.29825	3.77038	3.67227	3.97	4.82582	4.36179	2.34012	2.38511	2.41119	2.34961	4.30998	4.93659	4.10708	5.01978	4.83115	5.05251	4.2454	4.14088	3.92713	4.56626	4.47556	3.91724	3.82317	4.3981	5.38928	5.16633	3.32878	3.61771	2.72898	5.45812	5.21398	4.38757	4.53025	2.79133	3.20498	3.2852	3.34989	3.95358	4.02106	3.86021	3.85272	4.62372	4.61193	3.25248	3.2544
47	2.75148	3.64857	3.52768	3.4799	3.36685	3.59932	3.5699	3.30096	4.60826	4.31265	3.65067	3.68308	3.35814	3.37712	4.12649	4.77838	3.8616	5.05097	4.78606	5.02083	4.32849	4.40286	4.22575	4.17635	4.12252	4.87014	4.81019	4.98684	5.15483	4.95315	4.41225	4.58983	4.16143	5.40682	5.18268	3.98808	4.04824	4.19456	3.16648	3.3057	3.44563	3.91581	3.93085	3.31203	3.3178	4.72257	4.72049	4.07078	4.07099
48	2.56661	3.45183	3.30695	3.24232	3.25709	3.49605	3.43078	3.09995	4.6869	4.35419	3.42239	3.43584	3.09086	3.11671	4.00994	4.76668	3.70654	5.02555	4.72163	5.00089	4.22397	4.26364	4.04559	4.05433	3.98089	4.7721	4.708	4.94163	5.09219	4.87492	4.29249	4.48008	4.00011	5.37082	5.14595	3.84331	3.92003	4.0096	2.96135	3.14415	3.29282	3.80758	3.83611	3.09771	3.10487	4.70079	4.7084	3.86318	3.86365
29	4.696	4.68997	4.66648	5.06208	5.01608	4.90049	4.77756	4.64729	5.95625	5.70893	4.06057	4.10647	3.80955	3.75616	4.99716	5.51072	4.92484	5.89946	5.63008	5.94892	5.18532	5.20767	5.09837	4.94197	4.87648	1.83901	1.83349	2.34129	4.99882	4.9145	3.58527	3.60016	2.65173	5.02779	5.00523	4.85393	4.94254	2.57218	3.94123	3.89724	3.85807	4.0492	4.09181	4.55222	4.52565	4.19415	4.11315	5.03364	5.03291
30	4.59674	4.6133	4.52769	4.91685	4.91148	4.76973	4.6393	4.50477	5.88895	5.61083	3.88302	3.92988	3.60917	3.55281	4.92121	5.49734	4.81918	5.88091	5.60808	5.92918	5.1504	5.16526	5.03278	4.91009	4.83451	1.91862	1.88313	2.50431	5.05509	4.94966	3.47121	3.4865	2.36949	5.07023	4.9769	4.78197	4.88344	2.30614	3.7693	3.73392	3.7073	3.95511	4.00117	4.40204	4.37851	4.16937	4.10068	4.87084	4.86987
31	4.49186	4.56396	4.41738	4.7994	4.80911	4.66763	4.53528	4.40797	5.83707	5.54514	3.74209	3.78375	3.4559	3.39589	4.87093	5.48264	4.74616	5.85424	5.57437	5.90264	5.11119	5.12428	4.97763	4.89943	4.82202	1.99839	1.93733	2.63841	5.10317	4.98825	3.36449	3.37787	2.16795	5.0648	4.93776	4.73099	4.83328	2.07738	3.62001	3.59641	3.57215	3.86113	3.91127	4.30986	4.28915	4.18115	4.12451	4.75673	4.75573
23	4.04721	4.19926	3.80818	4.23211	4.29151	4.09951	3.94244	3.95321	5.5177	5.17335	3.03671	3.07716	2.67913	2.60984	4.59518	5.39899	4.3567	5.6735	5.34363	5.7033	4.83872	4.84347	4.6149	4.60727	4.51358	2.69392	2.60443	3.34281	5.20546	5.06793	2.80754	2.96563	0.56097	5.15647	4.96591	4.36039	4.49246	0.473866	3.08519	3.0785	3.08402	3.62587	3.68565	3.8438	3.82769	4.3364	4.29358	4.14556	4.14504
24	4.0629	4.17328	3.82484	4.25038	4.30648	4.11233	3.95465	3.93234	5.49621	5.15856	3.05882	3.10268	2.71359	2.64586	4.58982	5.37583	4.35938	5.66336	5.33413	5.69339	4.8286	4.83452	4.6064	4.57474	4.48103	2.68175	2.59364	3.31761	5.17784	5.04342	2.82922	2.98868	0.566263	5.14956	4.96775	4.33697	4.47274	0.59769	3.11758	3.10124	3.10603	3.62823	3.6856	3.82003	3.8036	4.28708	4.24082	4.15459	4.15418
26	4.10349	4.20173	3.89306	4.35559	4.36872	4.18519	4.03171	3.99134	5.49494	5.18001	3.18469	3.23591	2.86542	2.80098	4.59696	5.3151	4.403	5.62668	5.30525	5.66192	4.80005	4.81155	4.59915	4.56466	4.4763	2.5848	2.49569	3.20897	5.15986	5.04108	2.86858	3.03497	0.895693	5.09607	4.95741	4.35153	4.49229	1.018	3.23391	3.19847	3.19662	3.58721	3.6358	3.8817	3.86442	4.22493	4.16612	4.19447	4.19428
27	4.24479	4.31216	4.13221	4.5964	4.53432	4.39365	4.25842	4.15842	5.57956	5.30494	3.47895	3.53008	3.20268	3.14169	4.73682	5.33682	4.57988	5.66698	5.34806	5.69847	4.87192	4.90598	4.72861	4.62589	4.55382	2.42508	2.35257	2.98766	5.10821	5.01159	3.03896	3.17557	1.61667	5.02141	4.93259	4.46958	4.58915	1.60331	3.42613	3.38295	3.35516	3.55103	3.59812	4.0652	4.04526	4.14675	4.08388	4.54298	4.54266
73	2.81883	3.34139	2.86132	0.216123	2.46507	3.07255	2.91061	2.42819	5.00309	4.53996	2.86028	2.7958	2.80393	2.89828	3.93486	4.90177	3.5798	4.96148	4.58559	4.97492	3.97707	3.91381	3.55608	4.16403	4.02703	4.98626	4.92933	5.0684	5.31655	5.0711	4.35554	4.65322	4.15132	5.72476	5.48587	3.72911	3.91026	4.17227	3.12229	3.22486	3.32589	4.2799	4.30554	2.52047	2.52762	4.94951	4.98321	3.22239	3.22308
76	3.3369	3.49549	2.44938	2.42159	0.268472	2.78427	2.72059	3.30342	4.42171	3.98042	2.99094	2.9403	2.94883	3.00659	3.65759	4.29499	3.3642	4.2916	3.95133	4.2771	3.38672	3.49064	3.26502	4.2187	4.12536	4.81777	4.76465	5.01689	5.05182	4.86168	3.97376	4.26606	4.19496	5.41311	5.16464	3.94535	4.10305	4.18131	3.56474	3.65205	3.746	4.15718	4.1949	3.24647	3.2399	5.0441	5.05962	3.36983	3.37046
55	3.9332	0.123627	3.2011	3.31294	3.56208	3.33017	3.12947	2.7363	4.46658	4.17637	3.46959	3.48213	3.22125	3.24957	3.32964	4.30876	2.99289	4.70268	4.30993	4.74182	3.78592	3.845	3.66425	2.03289	1.79282	4.85899	4.83271	5.17513	4.21516	3.99747	4.58087	4.76721	4.17113	5.06318	4.87328	1.60654	1.82123	4.17411	4.07027	4.21685	4.31389	4.91714	4.96441	2.61431	2.58709	4.78244	4.77406	3.67559	3.67871
46	2.64984	3.61519	3.46483	3.3846	3.31101	3.54052	3.50343	3.24879	4.63951	4.33234	3.56229	3.58519	3.24966	3.27003	4.13295	4.80772	3.85265	5.06507	4.79019	5.03419	4.32046	4.37719	4.18103	4.1666	4.10521	4.82418	4.76093	4.95318	5.16115	4.95551	4.35272	4.53654	4.10085	5.41299	5.18733	3.97721	4.0415	4.11585	3.06251	3.21773	3.35947	3.8592	3.88137	3.26053	3.26342	4.74212	4.74508	4.01899	4.0193
NTC	4.02405	3.83022	2.88927	3.42931	3.61576	3.60259	3.41248	3.44878	5.36587	4.86782	3.28832	3.23577	2.9262	2.98128	3.87533	4.8494	3.67635	5.11583	4.96986	5.23042	4.24745	3.94535	3.67218	4.538	4.38524	5.23138	5.14773	5.67186	5.44144	5.17224	4.324	4.75464	4.1449	5.8001	5.55781	3.97879	4.16756	4.26103	3.98788	4.23009	4.38381	4.95397	4.99236	3.31278	3.30902	5.48064	5.50027	0.989008	0.989081
NTC	4.0254	3.83137	2.88829	3.42968	3.61598	3.60401	3.414	3.44963	5.36597	4.8691	3.28925	3.2369	2.9269	2.98202	3.87126	4.84594	3.67274	5.11374	4.96762	5.22841	4.2445	3.94196	3.66901	4.53796	4.38554	5.23009	5.1465	5.67014	5.43957	5.17009	4.32162	4.75189	4.14368	5.79653	5.55309	3.98059	4.16943	4.25994	3.98915	4.23071	4.38437	4.95357	4.99194	3.31404	3.31014	5.47994	5.49944	0.987542	0.987268
[truncated: 33 more columns]

## Sheet: Table_S6_Distance_matrix_3
Table B.6: Matrix of supremum distances between DNA probe signal patterns of all tested Osteichthyes fish samples
Sample #	43	54	22	74	75	60	61	63	71	72	10	11	12	13	7	8	9	1	2	3	4	5	6	56	57	32	33	34	41	42	39	40	28	35	36	58	59	25	53	52	51	49	50	64	65	69	70	Hybridisation control	Hybridisation control
43	0	0.988644	0.986722	0.988564	0.988564	0.986742	0.988564	0.988564	0.9886	0.986722	0.988497	0.988497	0.986573	0.988523	0.988564	0.988586	0.988568	0.988568	0.988523	0.988752	0.988564	0.988564	0.988568	0.988626	0.988685	0.988624	0.988629	0.988515	0.988666	0.988673	0.988497	0.988486	0.988611	0.988627	0.988531	0.98879	0.988497	0.988629	0.973187	0.973298	0.973297	0.986556	0.986619	0.988523	0.988497	0.988523	0.98851	0.988648	0.988624
54	0.988644	0	0.988644	0.988644	0.988644	0.983051	0.984749	0.984959	0.988582	0.986842	0.986769	0.988478	0.988505	0.988505	0.984472	0.988435	0.984664	0.98863	0.988505	0.988752	0.988548	0.988522	0.988611	0.902727	0.902708	0.988635	0.988698	0.988502	0.988666	0.988653	0.988584	0.988582	0.98679	0.988627	0.988543	0.967526	0.969514	0.988644	0.986698	0.986698	0.986634	0.988627	0.988523	0.986666	0.988505	0.988644	0.988478	0.988624	0.988644
22	0.986722	0.988644	0	0.986797	0.984881	0.983213	0.983009	0.988482	0.988587	0.988583	0.98487	0.986797	0.984899	0.983056	0.986533	0.988349	0.986725	0.988568	0.988505	0.988752	0.988548	0.988522	0.988611	0.98865	0.988685	0.988624	0.988629	0.988515	0.988546	0.988652	0.986618	0.986815	0.988611	0.988616	0.988531	0.98879	0.988542	0.988629	0.986818	0.986838	0.986782	0.988416	0.988523	0.988483	0.988589	0.988663	0.988562	0.984848	0.984848
74	0.988564	0.988644	0.986797	0	0.978887	0.982915	0.982915	0.982905	0.988524	0.986795	0.984895	0.986892	0.986892	0.986892	0.986892	0.988586	0.986642	0.988522	0.988505	0.988708	0.988548	0.988496	0.988611	0.988648	0.988685	0.988654	0.988698	0.988617	0.988666	0.988673	0.988587	0.988657	0.98863	0.988627	0.988578	0.98879	0.988388	0.988648	0.988614	0.98865	0.98863	0.98846	0.988617	0.980992	0.984778	0.988566	0.988501	0.988686	0.988692
75	0.988564	0.988644	0.984881	0.978887	0	0.986551	0.986551	0.98654	0.988473	0.988603	0.988663	0.988689	0.988436	0.988436	0.986637	0.988586	0.98654	0.988626	0.988505	0.988629	0.988548	0.988496	0.988611	0.988626	0.988685	0.988654	0.988698	0.988499	0.988657	0.988673	0.988461	0.988324	0.988712	0.988616	0.988543	0.98879	0.988477	0.988674	0.98865	0.988669	0.988607	0.988461	0.988452	0.98652	0.988436	0.988584	0.988501	0.988557	0.988557
60	0.986742	0.983051	0.983213	0.982915	0.986551	0	0.131989	0.981212	0.988663	0.988604	0.986679	0.988564	0.986591	0.979104	0.988542	0.988726	0.984735	0.988626	0.988541	0.988629	0.986662	0.988547	0.988547	0.988622	0.988562	0.988611	0.988654	0.988515	0.988751	0.988755	0.988811	0.988392	0.98863	0.988624	0.988624	0.988458	0.988687	0.988629	0.988593	0.988636	0.988528	0.988483	0.988564	0.975516	0.983219	0.988566	0.988597	0.988691	0.988755
61	0.988564	0.984749	0.983009	0.982915	0.986551	0.131989	0	0.988482	0.986735	0.986741	0.986679	0.988588	0.98674	0.982898	0.986732	0.988497	0.986738	0.988626	0.988566	0.988629	0.988589	0.988521	0.984803	0.988648	0.988629	0.988654	0.988698	0.988617	0.988589	0.988654	0.988811	0.988657	0.988611	0.988586	0.988578	0.986512	0.988544	0.988648	0.988585	0.98865	0.988624	0.988458	0.988617	0.988483	0.988589	0.988542	0.988348	0.988711	0.988754
63	0.988564	0.984959	0.988482	0.982905	0.98654	0.981212	0.988482	0	0.988524	0.988583	0.988663	0.988689	0.986599	0.984905	0.988482	0.988428	0.988568	0.988393	0.988301	0.988768	0.988503	0.988437	0.988502	0.988501	0.988459	0.988654	0.988698	0.988515	0.988657	0.988654	0.986999	0.986634	0.988712	0.988595	0.988543	0.985066	0.984765	0.988674	0.98865	0.988669	0.98863	0.98846	0.9885	0.198402	0.279912	0.988584	0.98851	0.988627	0.988647
71	0.9886	0.988582	0.988587	0.988524	0.988473	0.988663	0.986735	0.988524	0	0.590557	0.988663	0.988689	0.988393	0.9886	0.988393	0.988586	0.9886	0.988568	0.988499	0.988671	0.988568	0.988538	0.98863	0.988607	0.988667	0.988663	0.988663	0.988663	0.98863	0.988673	0.9886	0.988684	0.988684	0.9886	0.988587	0.988689	0.988392	0.988663	0.988587	0.988663	0.988587	0.9886	0.988523	0.988587	0.9886	0.988439	0.988501	0.98865	0.988684
72	0.986722	0.986842	0.988583	0.986795	0.988603	0.988604	0.986741	0.988583	0.590557	0	0.988583	0.986731	0.988603	0.9867	0.988603	0.988304	0.986751	0.988603	0.988583	0.988752	0.988603	0.988538	0.98863	0.988603	0.988603	0.988604	0.988604	0.988604	0.988657	0.988652	0.988603	0.988627	0.988627	0.988527	0.988502	0.986989	0.988544	0.988604	0.988519	0.98863	0.98863	0.988461	0.988523	0.988583	0.988455	0.988439	0.988478	0.988435	0.988627
10	0.988497	0.986769	0.98487	0.984895	0.988663	0.986679	0.986679	0.988663	0.988663	0.988583	0	0.136747	0.982702	0.98279	0.986644	0.988663	0.986702	0.986607	0.986811	0.988663	0.986801	0.982952	0.988663	0.986648	0.986628	0.988624	0.988629	0.988493	0.988657	0.988652	0.988811	0.988324	0.986589	0.988527	0.988502	0.984776	0.986667	0.986588	0.983069	0.983131	0.984869	0.986605	0.986641	0.984794	0.988541	0.988439	0.988325	0.98678	0.988663
11	0.988497	0.988478	0.986797	0.986892	0.988689	0.988564	0.988588	0.988689	0.988689	0.986731	0.136747	0	0.982728	0.982816	0.988605	0.988689	0.98861	0.988568	0.988432	0.988708	0.986827	0.986575	0.988689	0.988609	0.988589	0.988483	0.98855	0.988491	0.988657	0.98869	0.988522	0.988457	0.988568	0.988595	0.988538	0.98848	0.988544	0.988629	0.986786	0.986847	0.988586	0.988461	0.988278	0.988498	0.988588	0.988481	0.988501	0.988752	0.988689
12	0.986573	0.988505	0.984899	0.986892	0.988436	0.986591	0.98674	0.986599	0.988393	0.988603	0.982702	0.982728	0	0.239553	0.98857	0.988586	0.988614	0.988568	0.988482	0.988768	0.988527	0.988522	0.988568	0.986689	0.986628	0.98478	0.984762	0.986519	0.98863	0.988673	0.986561	0.986624	0.986596	0.988527	0.988484	0.986708	0.986682	0.986656	0.986786	0.986847	0.988586	0.988482	0.988452	0.9866	0.986706	0.9885	0.988501	0.988648	0.988647
13	0.988523	0.988505	0.983056	0.986892	0.988436	0.979104	0.982898	0.984905	0.9886	0.9867	0.98279	0.982816	0.239553	0	0.98857	0.988586	0.988614	0.988626	0.988481	0.988768	0.988504	0.988502	0.988547	0.98865	0.986829	0.986682	0.986707	0.986566	0.988666	0.988673	0.988811	0.988486	0.986643	0.988627	0.988502	0.988669	0.988542	0.986644	0.988519	0.98863	0.98863	0.988482	0.9883	0.980797	0.986912	0.988663	0.988562	0.986782	0.986815
7	0.988564	0.984472	0.986533	0.986892	0.986637	0.988542	0.986732	0.988482	0.988393	0.988603	0.986644	0.988605	0.98857	0.98857	0	0.910395	0.275088	0.988527	0.973651	0.988439	0.967211	0.965379	0.948575	0.988648	0.988629	0.988654	0.988654	0.988617	0.986752	0.984811	0.988587	0.988657	0.98863	0.988558	0.988578	0.986512	0.988544	0.988648	0.988585	0.98865	0.988624	0.988458	0.988617	0.988483	0.988589	0.988566	0.988416	0.98857	0.988605
8	0.988586	0.988435	0.988349	0.988586	0.988586	0.988726	0.988497	0.988428	0.988586	0.988304	0.988663	0.988689	0.988586	0.988586	0.910395	0	0.959901	0.988527	0.764938	0.988439	0.822807	0.888541	0.920995	0.988648	0.988629	0.988726	0.988726	0.988726	0.988589	0.988654	0.988459	0.988657	0.988526	0.988558	0.988578	0.986512	0.988544	0.988726	0.988585	0.988726	0.988624	0.988458	0.988617	0.988586	0.988497	0.988439	0.988493	0.988586	0.988726
9	0.988568	0.984664	0.986725	0.986642	0.98654	0.984735	0.986738	0.988568	0.9886	0.986751	0.986702	0.98861	0.988614	0.988614	0.275088	0.959901	0	0.988527	0.986516	0.988768	0.984584	0.982753	0.965949	0.986698	0.98668	0.988615	0.988672	0.988394	0.988589	0.988654	0.988482	0.988393	0.988712	0.988484	0.988461	0.986512	0.988544	0.988674	0.98865	0.988669	0.98863	0.988461	0.988452	0.986698	0.988614	0.988584	0.988609	0.988614	0.988614
1	0.988568	0.98863	0.988568	0.988522	0.988626	0.988626	0.988626	0.988393	0.988568	0.988603	0.986607	0.988568	0.988568	0.988626	0.988527	0.988527	0.988527	0	0.649297	0.147287	0.965831	0.950342	0.952563	0.988648	0.988629	0.988654	0.988654	0.988617	0.988504	0.988571	0.988461	0.988657	0.988527	0.988558	0.988578	0.984758	0.988568	0.988648	0.988585	0.98865	0.98863	0.988461	0.988617	0.988527	0.988626	0.988436	0.988527	0.988567	0.988626
2	0.988523	0.988505	0.988505	0.988505	0.988505	0.988541	0.988566	0.988301	0.988499	0.988583	0.986811	0.988432	0.988482	0.988481	0.973651	0.764938	0.986516	0.649297	0	0.687965	0.887684	0.907172	0.92106	0.988545	0.988457	0.988565	0.98859	0.988541	0.988589	0.988654	0.986873	0.986673	0.988527	0.988416	0.988482	0.984757	0.988505	0.988541	0.988505	0.988541	0.988432	0.988438	0.986633	0.986634	0.988566	0.988439	0.988347	0.988566	0.988541
3	0.988752	0.988752	0.988752	0.988708	0.988629	0.988629	0.988629	0.988768	0.988671	0.988752	0.988663	0.988708	0.988768	0.988768	0.988439	0.988439	0.988768	0.147287	0.687965	0	0.965743	0.950254	0.952475	0.988545	0.988629	0.988768	0.988768	0.988768	0.988657	0.988571	0.988768	0.988393	0.988768	0.988752	0.988752	0.984694	0.988752	0.988768	0.988671	0.988708	0.988629	0.988461	0.988452	0.988752	0.988629	0.988752	0.988439	0.988545	0.988768
4	0.988564	0.988548	0.988548	0.988548	0.988548	0.986662	0.988589	0.988503	0.988568	0.988603	0.986801	0.986827	0.988527	0.988504	0.967211	0.822807	0.984584	0.965831	0.887684	0.965743	0	0.322061	0.494944	0.984964	0.984946	0.988654	0.988654	0.988499	0.988589	0.988654	0.988482	0.988393	0.988527	0.988541	0.988542	0.984779	0.988568	0.988528	0.988568	0.98863	0.98863	0.988461	0.988452	0.98664	0.988589	0.988439	0.988475	0.988589	0.988548
5	0.988564	0.988522	0.988522	0.988496	0.988496	0.988547	0.988521	0.988437	0.988538	0.988538	0.982952	0.986575	0.988522	0.988502	0.965379	0.888541	0.982753	0.950342	0.907172	0.950254	0.322061	0	0.424929	0.988648	0.988629	0.988654	0.988654	0.988617	0.986588	0.986655	0.988482	0.988657	0.988547	0.988558	0.988578	0.988394	0.988538	0.988648	0.988614	0.98865	0.988624	0.988461	0.988617	0.986587	0.988521	0.988416	0.988437	0.988521	0.988502
6	0.988568	0.988611	0.988611	0.988611	0.988611	0.988547	0.984803	0.988502	0.98863	0.98863	0.988663	0.988689	0.988568	0.988547	0.948575	0.920995	0.965949	0.952563	0.92106	0.952475	0.494944	0.424929	0	0.988648	0.988629	0.988624	0.98863	0.988617	0.988657	0.988654	0.988811	0.988657	0.988545	0.988558	0.988578	0.988394	0.98863	0.988648	0.98863	0.98865	0.98863	0.988459	0.988617	0.986631	0.988547	0.988439	0.988545	0.988611	0.988611
56	0.988626	0.902727	0.98865	0.988648	0.988626	0.988622	0.988648	0.988501	0.988607	0.988603	0.986648	0.988609	0.986689	0.98865	0.988648	0.988648	0.986698	0.988648	0.988545	0.988545	0.984964	0.988648	0.988648	0	0.448678	0.988622	0.988622	0.988622	0.988546	0.988652	0.988461	0.98865	0.988527	0.988482	0.988347	0.980851	0.982883	0.988626	0.986725	0.988622	0.988609	0.988461	0.988518	0.986692	0.988501	0.988626	0.988325	0.988545	0.988711
57	0.988685	0.902708	0.988685	0.988685	0.988685	0.988562	0.988629	0.988459	0.988667	0.988603	0.986628	0.988589	0.986628	0.986829	0.988629	0.988629	0.98668	0.988629	0.988457	0.988629	0.984946	0.988629	0.988629	0.448678	0	0.988611	0.988654	0.988562	0.98863	0.988678	0.988587	0.988667	0.98863	0.988481	0.988393	0.978903	0.980935	0.988685	0.988593	0.988636	0.988589	0.988483	0.988455	0.986752	0.988459	0.988685	0.98851	0.988459	0.988685
32	0.988624	0.988635	0.988624	0.988654	0.988654	0.988611	0.988654	0.988654	0.988663	0.988604	0.988624	0.988483	0.98478	0.986682	0.988654	0.988726	0.988615	0.988654	0.988565	0.988768	0.988654	0.988654	0.988624	0.988622	0.988611	0	0.159028	0.846739	0.988751	0.988755	0.986584	0.986519	0.981111	0.988624	0.988624	0.988654	0.988687	0.977072	0.986783	0.98473	0.984781	0.986686	0.986569	0.988624	0.988624	0.988394	0.988624	0.988694	0.988733
33	0.988629	0.988698	0.988629	0.988698	0.988698	0.988654	0.988698	0.988698	0.988663	0.988604	0.988629	0.98855	0.984762	0.986707	0.988654	0.988726	0.988672	0.988654	0.98859	0.988768	0.988654	0.988654	0.98863	0.988622	0.988654	0.159028	0	0.848741	0.988751	0.988755	0.986664	0.986525	0.981115	0.988624	0.988624	0.988654	0.988687	0.969656	0.986787	0.984732	0.984786	0.986691	0.986514	0.988654	0.988672	0.988542	0.988629	0.988774	0.988713
34	0.988515	0.988502	0.988515	0.988617	0.988499	0.988515	0.988617	0.988515	0.988663	0.988604	0.988493	0.988491	0.986519	0.986566	0.988617	0.988726	0.988394	0.988617	0.988541	0.988768	0.988499	0.988617	0.988617	0.988622	0.988562	0.846739	0.848741	0	0.988751	0.988755	0.986459	0.984475	0.986453	0.988624	0.988624	0.988499	0.988687	0.986453	0.986653	0.986496	0.986519	0.988417	0.988491	0.988515	0.988502	0.988393	0.988597	0.988627	0.988624
41	0.988666	0.988666	0.988546	0.988666	0.988657	0.988751	0.988589	0.988657	0.98863	0.988657	0.988657	0.988657	0.98863	0.988666	0.986752	0.988589	0.988589	0.988504	0.988589	0.988657	0.988589	0.986588	0.988657	0.988546	0.98863	0.988751	0.988751	0.988751	0	0.303103	0.988589	0.988589	0.988712	0.986786	0.98673	0.988657	0.988571	0.988751	0.98865	0.988751	0.988657	0.988657	0.988348	0.98863	0.988589	0.988584	0.988348	0.988731	0.988751
42	0.988673	0.988653	0.988652	0.988673	0.988673	0.988755	0.988654	0.988654	0.988673	0.988652	0.988652	0.98869	0.988673	0.988673	0.984811	0.988654	0.988654	0.988571	0.988654	0.988571	0.988654	0.986655	0.988654	0.988652	0.988678	0.988755	0.988755	0.988755	0.303103	0	0.988654	0.988654	0.988526	0.988527	0.988484	0.988654	0.988678	0.988755	0.988654	0.988755	0.98869	0.988525	0.988523	0.988673	0.988678	0.988436	0.988478	0.988731	0.988776
39	0.988497	0.988584	0.986618	0.988587	0.988461	0.988811	0.988811	0.986999	0.9886	0.988603	0.988811	0.988522	0.986561	0.988811	0.988587	0.988459	0.988482	0.988461	0.986873	0.988768	0.988482	0.988482	0.988811	0.988461	0.988587	0.986584	0.986664	0.986459	0.988589	0.988654	0	0.427548	0.986796	0.988811	0.986827	0.988811	0.988544	0.984984	0.988811	0.988811	0.988522	0.988811	0.988348	0.988587	0.988811	0.988439	0.988347	0.988811	0.988587
40	0.988486	0.988582	0.986815	0.988657	0.988324	0.988392	0.988657	0.986634	0.988684	0.988627	0.988324	0.988457	0.986624	0.988486	0.988657	0.988657	0.988393	0.988657	0.986673	0.988393	0.988393	0.988657	0.988657	0.98865	0.988667	0.986519	0.986525	0.984475	0.988589	0.988654	0.427548	0	0.988486	0.988599	0.988604	0.988689	0.988542	0.986675	0.988324	0.988324	0.988457	0.988324	0.986497	0.988392	0.988326	0.988663	0.988562	0.988326	0.988486
28	0.988611	0.98679	0.988611	0.98863	0.988712	0.98863	0.988611	0.988712	0.988684	0.988627	0.986589	0.988568	0.986596	0.986643	0.98863	0.988526	0.988712	0.988527	0.988527	0.988768	0.988527	0.988547	0.988545	0.988527	0.98863	0.981111	0.981115	0.986453	0.988712	0.988526	0.986796	0.988486	0	0.988627	0.988604	0.988547	0.988712	0.254725	0.986663	0.986687	0.986754	0.988417	0.988568	0.98863	0.988712	0.986562	0.986526	0.988611	0.98863
35	0.988627	0.988627	0.988616	0.988627	0.988616	0.988624	0.988586	0.988595	0.9886	0.988527	0.988527	0.988595	0.988527	0.988627	0.988558	0.988558	0.988484	0.988558	0.988416	0.988752	0.988541	0.988558	0.988558	0.988482	0.988481	0.988624	0.988624	0.988624	0.986786	0.988527	0.988811	0.988599	0.988627	0	0.944307	0.988541	0.988564	0.988624	0.98669	0.988624	0.98854	0.988527	0.986651	0.988595	0.988589	0.988616	0.988348	0.988584	0.988627
36	0.988531	0.988543	0.988531	0.988578	0.988543	0.988624	0.988578	0.988543	0.988587	0.988502	0.988502	0.988538	0.988484	0.988502	0.988578	0.988578	0.988461	0.988578	0.988482	0.988752	0.988542	0.988578	0.988578	0.988347	0.988393	0.988624	0.988624	0.988624	0.98673	0.988484	0.986827	0.988604	0.988604	0.944307	0	0.988542	0.988544	0.988624	0.986655	0.988624	0.988538	0.988502	0.986651	0.986757	0.988564	0.988531	0.98657	0.988564	0.988624
58	0.98879	0.967526	0.98879	0.98879	0.98879	0.988458	0.986512	0.985066	0.988689	0.986989	0.984776	0.98848	0.986708	0.988669	0.986512	0.986512	0.986512	0.984758	0.984757	0.984694	0.984779	0.988394	0.988394	0.980851	0.978903	0.988654	0.988654	0.988499	0.988657	0.988654	0.988811	0.988689	0.988547	0.988541	0.988542	0	0.340935	0.98879	0.988614	0.98863	0.98863	0.98846	0.98848	0.986773	0.986998	0.98879	0.988347	0.988688	0.98879
59	0.988497	0.969514	0.988542	0.988388	0.988477	0.988687	0.988544	0.984765	0.988392	0.988544	0.986667	0.988544	0.986682	0.988542	0.988544	0.988544	0.988544	0.988568	0.988505	0.988752	0.988568	0.988538	0.98863	0.982883	0.980935	0.988687	0.988687	0.988687	0.988571	0.988678	0.988544	0.988542	0.988712	0.988564	0.988544	0.340935	0	0.988687	0.98865	0.988687	0.988607	0.988544	0.988523	0.988544	0.988544	0.988584	0.988544	0.988691	0.988687
25	0.988629	0.988644	0.988629	0.988648	0.988674	0.988629	0.988648	0.988674	0.988663	0.988604	0.986588	0.988629	0.986656	0.986644	0.988648	0.988726	0.988674	0.988648	0.988541	0.988768	0.988528	0.988648	0.988648	0.988626	0.988685	0.977072	0.969656	0.986453	0.988751	0.988755	0.984984	0.986675	0.254725	0.988624	0.988624	0.98879	0.988687	0	0.986767	0.985016	0.986754	0.986756	0.988629	0.988636	0.988674	0.988393	0.988597	0.988692	0.988755
53	0.973187	0.986698	0.986818	0.988614	0.98865	0.988593	0.988585	0.98865	0.988587	0.988519	0.983069	0.986786	0.986786	0.988519	0.988585	0.988585	0.98865	0.988585	0.988505	0.988671	0.988568	0.988614	0.98863	0.986725	0.988593	0.986783	0.986787	0.986653	0.98865	0.988654	0.988811	0.988324	0.986663	0.98669	0.986655	0.988614	0.98865	0.986767	0	0.47771	0.644005	0.984563	0.984626	0.988483	0.98865	0.988542	0.988519	0.98865	0.988624
52	0.973298	0.986698	0.986838	0.98865	0.988669	0.988636	0.98865	0.988669	0.988663	0.98863	0.983131	0.986847	0.986847	0.98863	0.98865	0.988726	0.988669	0.98865	0.988541	0.988708	0.98863	0.98865	0.98865	0.988622	0.988636	0.98473	0.984732	0.986496	0.988751	0.988755	0.988811	0.988324	0.986687	0.988624	0.988624	0.98863	0.988687	0.985016	0.47771	0	0.208355	0.978923	0.984528	0.98672	0.988669	0.98863	0.98863	0.988734	0.988713
51	0.973297	0.986634	0.986782	0.98863	0.988607	0.988528	0.988624	0.98863	0.988587	0.98863	0.984869	0.988586	0.988586	0.98863	0.988624	0.988624	0.98863	0.98863	0.988432	0.988629	0.98863	0.988624	0.98863	0.988609	0.988589	0.984781	0.984786	0.986519	0.988657	0.98869	0.988522	0.988457	0.986754	0.98854	0.988538	0.98863	0.988607	0.986754	0.644005	0.208355	0	0.984495	0.984605	0.986612	0.988607	0.98863	0.98863	0.988691	0.98867
49	0.986556	0.988627	0.988416	0.98846	0.988461	0.988483	0.988458	0.98846	0.9886	0.988461	0.986605	0.988461	0.988482	0.988482	0.988458	0.988458	0.988461	0.988461	0.988438	0.988461	0.988461	0.988461	0.988459	0.988461	0.988483	0.986686	0.986691	0.988417	0.988657	0.988525	0.988811	0.988324	0.988417	0.988527	0.988502	0.98846	0.988544	0.986756	0.984563	0.978923	0.984495	0	0.104329	0.988417	0.988483	0.988459	0.988459	0.988666	0.988666
50	0.986619	0.988523	0.988523	0.988617	0.988452	0.988564	0.988617	0.9885	0.988523	0.988523	0.986641	0.988278	0.988452	0.9883	0.988617	0.988617	0.988452	0.988617	0.986633	0.988452	0.988452	0.988617	0.988617	0.988518	0.988455	0.986569	0.986514	0.988491	0.988348	0.988523	0.988348	0.986497	0.988568	0.986651	0.986651	0.98848	0.988523	0.988629	0.984626	0.984528	0.984605	0.104329	0	0.988498	0.988588	0.988452	0.98659	0.98865	0.988556
64	0.988523	0.986666	0.988483	0.980992	0.98652	0.975516	0.988483	0.198402	0.988587	0.988583	0.984794	0.988498	0.9866	0.980797	0.988483	0.988586	0.986698	0.988527	0.986634	0.988752	0.98664	0.986587	0.986631	0.986692	0.986752	0.988624	0.988654	0.988515	0.98863	0.988673	0.988587	0.988392	0.98863	0.988595	0.986757	0.986773	0.988544	0.988636	0.988483	0.98672	0.986612	0.988417	0.988498	0	0.0849984	0.988566	0.98851	0.988498	0.988483
65	0.988497	0.988505	0.988589	0.984778	0.988436	0.983219	0.988589	0.279912	0.9886	0.988455	0.988541	0.988588	0.986706	0.986912	0.988589	0.988497	0.988614	0.988626	0.988566	0.988629	0.988589	0.988521	0.988547	0.988501	0.988459	0.988624	0.988672	0.988502	0.988589	0.988678	0.988811	0.988326	0.988712	0.988589	0.988564	0.986998	0.988544	0.988674	0.98865	0.988669	0.988607	0.988483	0.988588	0.0849984	0	0.988584	0.988478	0.988589	0.988625
69	0.988523	0.988644	0.988663	0.988566	0.988584	0.988566	0.988542	0.988584	0.988439	0.988439	0.988439	0.988481	0.9885	0.988663	0.988566	0.988439	0.988584	0.988436	0.988439	0.988752	0.988439	0.988416	0.988439	0.988626	0.988685	0.988394	0.988542	0.988393	0.988584	0.988436	0.988439	0.988663	0.986562	0.988616	0.988531	0.98879	0.988584	0.988393	0.988542	0.98863	0.98863	0.988459	0.988452	0.988566	0.988584	0	0.135397	0.988542	0.988663
70	0.98851	0.988478	0.988562	0.988501	0.988501	0.988597	0.988348	0.98851	0.988501	0.988478	0.988325	0.988501	0.988501	0.988562	0.988416	0.988493	0.988609	0.988527	0.988347	0.988439	0.988475	0.988437	0.988545	0.988325	0.98851	0.988624	0.988629	0.988597	0.988348	0.988478	0.988347	0.988562	0.986526	0.988348	0.98657	0.988347	0.988544	0.988597	0.988519	0.98863	0.98863	0.988459	0.98659	0.98851	0.988478	0.135397	0	0.988585	0.988597
Hybridisation control	0.988648	0.988624	0.984848	0.988686	0.988557	0.988691	0.988711	0.988627	0.98865	0.988435	0.98678	0.988752	0.988648	0.986782	0.98857	0.988586	0.988614	0.988567	0.988566	0.988545	0.988589	0.988521	0.988611	0.988545	0.988459	0.988694	0.988774	0.988627	0.988731	0.988731	0.988811	0.988326	0.988611	0.988584	0.988564	0.988688	0.988691	0.988692	0.98865	0.988734	0.988691	0.988666	0.98865	0.988498	0.988589	0.988542	0.988585	0	0.0096246
Hybridisation control	0.988624	0.988644	0.984848	0.988692	0.988557	0.988755	0.988754	0.988647	0.988684	0.988627	0.988663	0.988689	0.988647	0.986815	0.988605	0.988726	0.988614	0.988626	0.988541	0.988768	0.988548	0.988502	0.988611	0.988711	0.988685	0.988733	0.988713	0.988624	0.988751	0.988776	0.988587	0.988486	0.98863	0.988627	0.988624	0.98879	0.988687	0.988755	0.988624	0.988713	0.98867	0.988666	0.988556	0.988483	0.988625	0.988663	0.988597	0.0096246	0
37	0.988477	0.982921	0.986497	0.988458	0.986808	0.988689	0.986843	0.988477	0.9886	0.98672	0.98672	0.988629	0.988458	0.988458	0.986843	0.988586	0.986736	0.988527	0.986655	0.988439	0.986602	0.986843	0.986843	0.982857	0.988549	0.988689	0.988689	0.988689	0.98863	0.988673	0.988811	0.988691	0.988691	0.982834	0.982791	0.98672	0.988549	0.988689	0.986746	0.988689	0.988629	0.988458	0.988452	0.986634	0.988549	0.988439	0.988501	0.988549	0.988691
38	0.988527	0.988437	0.986454	0.988527	0.988527	0.988614	0.986742	0.988527	0.9886	0.988527	0.988527	0.988587	0.988415	0.988527	0.986725	0.986725	0.986654	0.986725	0.986721	0.988527	0.984761	0.986725	0.988527	0.988524	0.988614	0.988582	0.988613	0.988582	0.988546	0.988652	0.988811	0.988671	0.988671	0.977378	0.97924	0.988527	0.988614	0.988582	0.988519	0.98863	0.98863	0.988527	0.988452	0.986699	0.988614	0.988439	0.988325	0.988614	0.988671
62	0.986659	0.986833	0.984995	0.980993	0.980785	0.329668	0.237486	0.984694	0.988684	0.988627	0.986801	0.988604	0.986632	0.97718	0.988605	0.988543	0.98861	0.988568	0.988432	0.98846	0.988503	0.988392	0.988502	0.988609	0.988589	0.988635	0.988698	0.988417	0.988657	0.98869	0.988811	0.988457	0.988547	0.988586	0.988604	0.988416	0.988452	0.988593	0.988614	0.98863	0.98863	0.98846	0.988604	0.984695	0.984801	0.988526	0.988431	0.988604	0.986902
66	0.986634	0.988644	0.98487	0.981107	0.986563	0.928021	0.872843	0.981007	0.988684	0.988627	0.988663	0.988689	0.984899	0.981056	0.986732	0.988497	0.986741	0.988626	0.988566	0.988768	0.988589	0.988521	0.986674	0.988626	0.988685	0.988609	0.988672	0.988369	0.988657	0.988571	0.988811	0.988324	0.988712	0.988616	0.988604	0.98879	0.988544	0.988674	0.98865	0.988669	0.98863	0.988461	0.988324	0.975311	0.983014	0.988584	0.988348	0.988672	0.988672
67	0.988497	0.98492	0.984848	0.984778	0.988413	0.254858	0.166376	0.983074	0.988684	0.988627	0.988663	0.988689	0.98674	0.982898	0.986722	0.988415	0.986727	0.986814	0.988389	0.988459	0.98664	0.986572	0.98663	0.988648	0.988629	0.988635	0.988698	0.988617	0.988589	0.988654	0.988459	0.988657	0.988712	0.988586	0.988604	0.986837	0.98671	0.988674	0.98865	0.988669	0.98863	0.98846	0.988617	0.982789	0.985081	0.988584	0.98851	0.98865	0.986819
68	0.98666	0.98676	0.986797	0.982884	0.986519	0.406719	0.359872	0.984629	0.988473	0.988583	0.988663	0.988689	0.984688	0.979173	0.986743	0.988586	0.986748	0.988626	0.988438	0.988768	0.986592	0.986554	0.986662	0.988545	0.988457	0.988624	0.988672	0.988502	0.98863	0.988673	0.988482	0.988393	0.988712	0.988595	0.988484	0.986867	0.988544	0.988674	0.98865	0.988669	0.98863	0.988459	0.988523	0.98463	0.984736	0.988584	0.988501	0.988648	0.988647
PCR control	0.988648	0.988625	0.980972	0.988686	0.988557	0.988755	0.988734	0.988647	0.98865	0.988583	0.988663	0.988752	0.988648	0.986815	0.988605	0.988543	0.98861	0.98863	0.988566	0.988768	0.988589	0.988538	0.98863	0.988711	0.988667	0.988733	0.988774	0.988627	0.988731	0.988731	0.988811	0.988457	0.988712	0.988599	0.988564	0.988689	0.988691	0.988755	0.98865	0.988734	0.988691	0.988666	0.98865	0.988498	0.988625	0.988584	0.988585	0.419862	0.417875
PCR control	0.988581	0.988625	0.986797	0.988686	0.988557	0.988755	0.988734	0.988647	0.988684	0.988627	0.988541	0.988567	0.987679	0.986815	0.988605	0.988543	0.988614	0.988626	0.988499	0.988752	0.988568	0.988538	0.98863	0.988711	0.988667	0.988733	0.988737	0.988624	0.988666	0.988708	0.988587	0.988486	0.988712	0.988627	0.988604	0.988689	0.988663	0.988755	0.988672	0.988712	0.988649	0.988666	0.988456	0.988483	0.988716	0.988584	0.98851	0.479906	0.477919
21	0.988564	0.986529	0.189062	0.986892	0.984536	0.986614	0.986638	0.988482	0.988473	0.988583	0.984785	0.984811	0.984889	0.981046	0.984628	0.988586	0.984821	0.988496	0.988499	0.988671	0.988568	0.988538	0.98863	0.986796	0.986778	0.988654	0.988672	0.988499	0.98863	0.988678	0.988587	0.988392	0.988712	0.988541	0.988542	0.986531	0.986544	0.988674	0.98865	0.988669	0.988607	0.988483	0.988452	0.988483	0.988589	0.988584	0.988501	0.982966	0.984728
45	0.181045	0.988697	0.986875	0.988717	0.988739	0.986895	0.988717	0.988717	0.988697	0.988627	0.988739	0.988739	0.986748	0.988697	0.988717	0.988739	0.988739	0.988717	0.988739	0.988768	0.988739	0.988717	0.988611	0.988697	0.988562	0.988635	0.988698	0.988502	0.988751	0.988755	0.988739	0.988324	0.988697	0.988624	0.988624	0.988739	0.988739	0.988697	0.980994	0.982932	0.982887	0.988461	0.988523	0.988697	0.988739	0.988697	0.988597	0.988731	0.988776
44	0.135141	0.988644	0.986722	0.988564	0.988564	0.986742	0.988564	0.988564	0.988684	0.988627	0.9885	0.9885	0.986551	0.9885	0.988564	0.988726	0.988568	0.988589	0.988541	0.988768	0.988568	0.988564	0.98863	0.988626	0.988685	0.98859	0.988613	0.988502	0.988751	0.988755	0.9885	0.988324	0.988611	0.988624	0.988624	0.98879	0.988687	0.988528	0.984729	0.986667	0.986622	0.988461	0.988523	0.9885	0.9885	0.9885	0.988597	0.9886	0.988647
19	0.986671	0.988505	0.964154	0.985008	0.988436	0.982874	0.979131	0.984651	0.988459	0.986747	0.986801	0.986827	0.979156	0.975313	0.988605	0.988543	0.988614	0.988626	0.988482	0.988768	0.988527	0.988522	0.988568	0.988609	0.988589	0.988635	0.988698	0.988502	0.988657	0.98869	0.988587	0.988457	0.98863	0.988586	0.988543	0.986989	0.9867	0.988546	0.988519	0.98863	0.98863	0.988482	0.988523	0.984652	0.985071	0.988566	0.988478	0.98673	0.985108
20	0.986681	0.988505	0.981258	0.984895	0.988436	0.986674	0.982931	0.988482	0.988524	0.988583	0.986822	0.986847	0.98674	0.982898	0.98857	0.988415	0.988614	0.988626	0.988499	0.988768	0.988568	0.988538	0.98863	0.988648	0.988629	0.988635	0.988698	0.988617	0.988589	0.988678	0.988811	0.988657	0.98863	0.988586	0.988578	0.986928	0.986607	0.988648	0.988593	0.98865	0.988624	0.988483	0.988617	0.988483	0.988589	0.988566	0.988478	0.986919	0.988757
18	0.988564	0.988644	0.980915	0.984778	0.988413	0.98667	0.986694	0.988482	0.988587	0.988455	0.988541	0.988567	0.984899	0.981056	0.986544	0.988586	0.986736	0.988568	0.988482	0.988768	0.988527	0.988522	0.988568	0.988626	0.988685	0.988654	0.988654	0.988515	0.98863	0.988673	0.988587	0.988392	0.98863	0.988616	0.988542	0.98879	0.988386	0.988629	0.988565	0.98863	0.98863	0.988459	0.988452	0.988483	0.988589	0.988566	0.98851	0.988671	0.988669
16	0.988564	0.988478	0.984892	0.98508	0.984648	0.988564	0.988588	0.9885	0.9886	0.984874	0.986769	0.986795	0.982974	0.979131	0.986467	0.988415	0.986659	0.988568	0.988482	0.988502	0.988527	0.988522	0.988568	0.98865	0.988455	0.988654	0.988698	0.988515	0.988588	0.988653	0.988811	0.988392	0.98863	0.988586	0.988543	0.988669	0.988542	0.988636	0.988565	0.988609	0.988565	0.988458	0.988523	0.988498	0.988588	0.988663	0.988562	0.988564	0.988542
17	0.988523	0.986706	0.984848	0.984778	0.988477	0.986642	0.984666	0.988482	0.9886	0.988455	0.988541	0.988567	0.984744	0.980902	0.986565	0.988586	0.986757	0.988568	0.988499	0.988671	0.988568	0.988538	0.98863	0.986818	0.986747	0.988654	0.988672	0.988515	0.98863	0.988678	0.988544	0.988393	0.988712	0.988564	0.98852	0.986853	0.98671	0.988674	0.98865	0.988669	0.98863	0.988544	0.988452	0.988483	0.988589	0.988584	0.98851	0.988627	0.988579
14	0.988523	0.983005	0.984937	0.986778	0.986753	0.986679	0.986778	0.986753	0.988684	0.988627	0.931813	0.931838	0.982702	0.98279	0.988605	0.988543	0.98861	0.988626	0.988499	0.988671	0.988568	0.988538	0.98863	0.988609	0.988589	0.98672	0.986748	0.986597	0.988666	0.98869	0.988522	0.988486	0.980865	0.988627	0.988604	0.986512	0.988544	0.975111	0.984639	0.986631	0.986541	0.986511	0.988348	0.984837	0.988541	0.988481	0.988415	0.984986	0.986689
15	0.988523	0.986744	0.986797	0.986668	0.986813	0.984897	0.986668	0.986813	0.988393	0.988603	0.893766	0.893791	0.980759	0.980847	0.988605	0.988543	0.98861	0.988568	0.988432	0.988708	0.986685	0.986668	0.986746	0.98865	0.988589	0.988635	0.988698	0.988493	0.988666	0.98869	0.988522	0.988486	0.978922	0.988627	0.988543	0.988669	0.988542	0.973167	0.988519	0.98863	0.98863	0.988459	0.988452	0.982954	0.986912	0.988663	0.988562	0.984876	0.985001
47	0.984713	0.988546	0.988671	0.988542	0.988542	0.988567	0.988567	0.988542	0.988546	0.988603	0.988541	0.988567	0.988481	0.988671	0.988546	0.988542	0.988609	0.988626	0.988546	0.988752	0.988567	0.988567	0.988567	0.988546	0.986893	0.988459	0.988614	0.988409	0.988567	0.988571	0.986949	0.988671	0.988546	0.988416	0.988371	0.988542	0.98665	0.988546	0.988567	0.988567	0.988567	0.988417	0.988452	0.988546	0.988481	0.988546	0.988231	0.98867	0.988671
48	0.97548	0.988678	0.988712	0.988676	0.988676	0.986854	0.988676	0.988676	0.988678	0.988583	0.984899	0.986836	0.988592	0.988712	0.988678	0.988676	0.988678	0.988676	0.988678	0.98846	0.988678	0.988676	0.986774	0.988678	0.988667	0.988624	0.988629	0.988515	0.988657	0.98869	0.988811	0.988712	0.988678	0.988599	0.988538	0.988689	0.988658	0.988678	0.986763	0.985029	0.982939	0.988461	0.988452	0.988678	0.988592	0.988678	0.98851	0.988711	0.988775
29	0.988688	0.988688	0.988688	0.98875	0.988688	0.988584	0.98875	0.988672	0.988593	0.988593	0.988688	0.988549	0.986788	0.986788	0.98875	0.98875	0.988602	0.98875	0.988481	0.98857	0.988672	0.98875	0.98875	0.988549	0.988584	0.952357	0.969852	0.961738	0.988666	0.988593	0.986796	0.988486	0.982935	0.988627	0.98838	0.988672	0.988602	0.986788	0.986847	0.984683	0.986568	0.988417	0.988541	0.988688	0.988688	0.986433	0.988688	0.98875	0.988663
30	0.988714	0.988714	0.988714	0.98871	0.988714	0.988669	0.98871	0.98869	0.988614	0.988614	0.988714	0.988613	0.986615	0.98673	0.98871	0.98871	0.988686	0.98871	0.988593	0.988752	0.98869	0.98871	0.98871	0.988613	0.988669	0.9676	0.942021	0.976982	0.988686	0.98869	0.988522	0.988486	0.981201	0.988627	0.988538	0.98869	0.988686	0.969741	0.986872	0.984689	0.986615	0.986776	0.988588	0.988714	0.988714	0.988481	0.988714	0.988773	0.988796
31	0.988523	0.988524	0.98852	0.988583	0.988524	0.98852	0.988583	0.988524	0.988473	0.988583	0.988518	0.988476	0.986504	0.986397	0.988605	0.988583	0.98861	0.988626	0.988432	0.988752	0.988503	0.988583	0.988583	0.988609	0.988589	0.971257	0.912422	0.980638	0.988585	0.98869	0.988522	0.988457	0.981005	0.98854	0.988538	0.988499	0.98852	0.969545	0.986786	0.986847	0.988586	0.988417	0.988476	0.98852	0.988519	0.988481	0.988518	0.988583	0.988647
23	0.988562	0.988644	0.988562	0.988648	0.988632	0.988562	0.988648	0.988632	0.9886	0.988505	0.986566	0.988607	0.986635	0.986622	0.988648	0.988648	0.988632	0.988648	0.988504	0.988768	0.988591	0.988648	0.988648	0.988626	0.988685	0.97705	0.935459	0.986431	0.988632	0.988571	0.9847	0.984843	0.250156	0.988616	0.988531	0.98879	0.988632	0.219039	0.986699	0.985006	0.986744	0.988417	0.988607	0.988571	0.988632	0.98652	0.986585	0.988607	0.988571
24	0.988545	0.986703	0.988545	0.988609	0.98865	0.988545	0.988609	0.98865	0.988684	0.988627	0.986521	0.988521	0.986549	0.986577	0.988609	0.988609	0.98865	0.988609	0.988459	0.988482	0.988482	0.988609	0.988609	0.98846	0.988545	0.975167	0.948515	0.984548	0.988666	0.98846	0.986796	0.988486	0.260573	0.988627	0.988604	0.988526	0.98865	0.236703	0.986682	0.984669	0.986549	0.988417	0.988521	0.988545	0.98865	0.986532	0.986548	0.988545	0.988545
26	0.988545	0.988582	0.988545	0.988587	0.988667	0.988587	0.988545	0.988667	0.988684	0.988627	0.986523	0.988503	0.98653	0.986555	0.988587	0.988459	0.988667	0.988527	0.988461	0.988768	0.988482	0.988482	0.988482	0.988607	0.988667	0.973207	0.925332	0.982589	0.988667	0.988459	0.982916	0.982969	0.379111	0.988599	0.988604	0.988689	0.988667	0.393249	0.986619	0.988592	0.988502	0.98663	0.988503	0.988587	0.988667	0.98454	0.986574	0.988545	0.988587
27	0.988552	0.986615	0.988552	0.988701	0.988409	0.988552	0.988701	0.988552	0.988456	0.988301	0.986363	0.988515	0.986543	0.986417	0.988701	0.988701	0.988568	0.988701	0.988301	0.988708	0.988503	0.988701	0.988701	0.988501	0.988552	0.955961	0.905211	0.965342	0.988521	0.988545	0.982929	0.980834	0.694493	0.988595	0.988388	0.988457	0.988552	0.778442	0.986786	0.986847	0.988586	0.986643	0.988515	0.988552	0.988409	0.988394	0.988431	0.988515	0.988641
73	0.988564	0.988644	0.9848	0.138178	0.982697	0.982899	0.982899	0.988482	0.988392	0.986634	0.984778	0.986704	0.986704	0.986704	0.988605	0.988543	0.98861	0.988626	0.988499	0.988671	0.988568	0.988538	0.98863	0.988626	0.988685	0.988654	0.988672	0.988499	0.988657	0.98869	0.988587	0.988457	0.988712	0.988616	0.988542	0.98879	0.988544	0.988674	0.98865	0.988669	0.988607	0.988458	0.988452	0.988483	0.988589	0.988584	0.988415	0.988692	0.988692
76	0.988564	0.988432	0.984643	0.978886	0.132205	0.986659	0.986683	0.986596	0.988684	0.988627	0.988663	0.988689	0.988346	0.988346	0.986546	0.988586	0.986559	0.988522	0.988505	0.988545	0.988548	0.988496	0.988611	0.988648	0.988629	0.988654	0.988698	0.988617	0.988657	0.988673	0.988587	0.988657	0.98863	0.988586	0.988604	0.986794	0.988476	0.988648	0.988614	0.98865	0.988624	0.98846	0.988617	0.986593	0.988431	0.988566	0.988501	0.988562	0.988476
55	0.988557	0.0505677	0.988562	0.988557	0.988557	0.984868	0.984684	0.984894	0.988524	0.986756	0.986667	0.988431	0.988393	0.988562	0.98642	0.986713	0.986613	0.986734	0.986634	0.988752	0.986653	0.988413	0.988413	0.939085	0.939067	0.98859	0.988614	0.988502	0.988657	0.988678	0.988811	0.988562	0.988611	0.988527	0.988502	0.976898	0.97893	0.988557	0.988593	0.988636	0.988528	0.988483	0.988523	0.986601	0.988393	0.988557	0.988478	0.988624	0.988602
46	0.978956	0.988644	0.98865	0.988607	0.988607	0.986785	0.988607	0.988607	0.988566	0.986765	0.984788	0.986725	0.988549	0.98865	0.988607	0.988607	0.988566	0.988626	0.988566	0.988768	0.988607	0.988607	0.985007	0.988626	0.988685	0.988624	0.988629	0.988493	0.98863	0.988673	0.988811	0.98865	0.988566	0.988616	0.988531	0.98879	0.988386	0.988566	0.986701	0.984967	0.982876	0.986523	0.986619	0.988566	0.988549	0.988566	0.988501	0.988689	0.988711
NTC	0.988685	0.988643	0.98864	0.988708	0.988557	0.988755	0.988815	0.988647	0.988602	0.98864	0.988724	0.988834	0.988663	0.988572	0.988754	0.988606	0.988661	0.988688	0.988624	0.988708	0.988643	0.988618	0.988547	0.988711	0.988664	0.988733	0.988713	0.988624	0.988711	0.988856	0.988629	0.988657	0.988673	0.988685	0.988591	0.988688	0.988663	0.988755	0.988708	0.988751	0.98867	0.988666	0.988617	0.988617	0.988752	0.988663	0.988562	0.988747	0.98871
NTC	0.988624	0.988582	0.986857	0.988692	0.988557	0.988714	0.988754	0.988604	0.988684	0.988627	0.988663	0.988689	0.988647	0.98679	0.988542	0.988726	0.988609	0.988626	0.988541	0.988768	0.988527	0.988522	0.988568	0.988648	0.988667	0.988714	0.988737	0.988617	0.988751	0.988776	0.988461	0.988657	0.988712	0.988624	0.988624	0.988689	0.988687	0.988714	0.988672	0.988713	0.98867	0.988666	0.988617	0.987541	0.988716	0.988584	0.988597	0.986964	0.986927
[truncated: 33 more columns]

## Sheet: Table_S7_Distance_matrix_4
Table B.7: Matrix of supremum distances between DNA probe signal patterns of all tested Chondrichthyes fish samples
Sample #	77	78	79	80	81	82	83	84
77	0	0.227819	0.983055	0.988613	0.978815	0.978946	0.981062	0.980976
78	0.227819	0	0.984795	0.988613	0.984856	0.984987	0.984775	0.982845
79	0.983055	0.984795	0	0.986675	0.986699	0.986829	0.98859	0.98859
80	0.988613	0.988613	0.986675	0	0.98865	0.98865	0.98865	0.986863
81	0.978815	0.984856	0.986699	0.98865	0	0.60633	0.988455	0.988455
82	0.978946	0.984987	0.986829	0.98865	0.60633	0	0.988569	0.988569
83	0.981062	0.984775	0.98859	0.98865	0.988455	0.988569	0	0.091362
84	0.980976	0.982845	0.98859	0.986863	0.988455	0.988569	0.091362	0

## Sheet: Table_S8_Distance_matrix_5
Table B.8A: Matrix of supremum distances between DNA probe signal patterns of the market sample A labelled as "Atlantic cod, Gadus morhua" and closely-related species
Sample #	7	8	9	1	2	3	4	5	6	A	A	A
7	0	0.910395	0.275088	0.988527	0.973651	0.988439	0.967211	0.965379	0.948575	0.967404	0.969235	0.969336
8	0.910395	0	0.959901	0.988527	0.764938	0.988439	0.822807	0.888541	0.920995	0.878127	0.82998	0.83293
9	0.275088	0.959901	0	0.988527	0.986516	0.988768	0.984584	0.982753	0.965949	0.984778	0.986609	0.98671
1	0.988527	0.988527	0.988527	0	0.649297	0.147287	0.965831	0.950342	0.952563	0.931858	0.915673	0.929448
2	0.973651	0.764938	0.986516	0.649297	0	0.687965	0.887684	0.907172	0.92106	0.854199	0.843678	0.854809
3	0.988439	0.988439	0.988768	0.147287	0.687965	0	0.965743	0.950254	0.952475	0.93177	0.915585	0.929359
4	0.967211	0.822807	0.984584	0.965831	0.887684	0.965743	0	0.322061	0.494944	0.230015	0.337709	0.247705
5	0.965379	0.888541	0.982753	0.950342	0.907172	0.950254	0.322061	0	0.424929	0.552077	0.536713	0.519263
6	0.948575	0.920995	0.965949	0.952563	0.92106	0.952475	0.494944	0.424929	0	0.459683	0.583796	0.570468
A	0.967404	0.878127	0.984778	0.931858	0.854199	0.93177	0.230015	0.552077	0.459683	0	0.186688	0.1234
A	0.969235	0.82998	0.986609	0.915673	0.843678	0.915585	0.337709	0.536713	0.583796	0.186688	0	0.11843
A	0.969336	0.83293	0.98671	0.929448	0.854809	0.929359	0.247705	0.519263	0.570468	0.1234	0.11843	0
Table B.8B: Matrix of supremum distances between DNA probe signal patterns of the market sample B labelled as "Atlantic salmon, Salmo salar" and closely-related species
Sample #	43	B	B	B	53	52	51	49	50	45	44	47	48	46
43	0	0.202441	0.1498	0.198469	0.973187	0.973298	0.973297	0.986556	0.986619	0.181045	0.135141	0.984713	0.97548	0.978956
B	0.202441	0	0.0587128	0.139934	0.977207	0.979144	0.9791	0.988461	0.988452	0.237999	0.152397	0.986694	0.979105	0.980937
B	0.1498	0.0587128	0	0.0897564	0.982816	0.982926	0.982926	0.986661	0.98664	0.179286	0.124425	0.984778	0.975546	0.979021
B	0.198469	0.139934	0.0897564	0	0.984643	0.984754	0.984754	0.986692	0.98664	0.161705	0.143208	0.988567	0.979334	0.98281
53	0.973187	0.977207	0.982816	0.984643	0	0.47771	0.644005	0.984563	0.984626	0.980994	0.984729	0.988567	0.986763	0.986701
52	0.973298	0.979144	0.982926	0.984754	0.47771	0	0.208355	0.978923	0.984528	0.982932	0.986667	0.988567	0.985029	0.984967
51	0.973297	0.9791	0.982926	0.984754	0.644005	0.208355	0	0.984495	0.984605	0.982887	0.986622	0.988567	0.982939	0.982876
49	0.986556	0.988461	0.986661	0.986692	0.984563	0.978923	0.984495	0	0.104329	0.988461	0.988461	0.988417	0.988461	0.986523
50	0.986619	0.988452	0.98664	0.98664	0.984626	0.984528	0.984605	0.104329	0	0.988523	0.988523	0.988452	0.988452	0.986619
45	0.181045	0.237999	0.179286	0.161705	0.980994	0.982932	0.982887	0.988461	0.988523	0	0.119983	0.988567	0.979334	0.98281
44	0.135141	0.152397	0.124425	0.143208	0.984729	0.986667	0.986622	0.988461	0.988523	0.119983	0	0.988567	0.979334	0.98281
47	0.984713	0.986694	0.984778	0.988567	0.988567	0.988567	0.988567	0.988417	0.988452	0.988567	0.988567	0	0.260856	0.138708
48	0.97548	0.979105	0.975546	0.979334	0.986763	0.985029	0.982939	0.988461	0.988452	0.979334	0.979334	0.260856	0	0.183754
46	0.978956	0.980937	0.979021	0.98281	0.986701	0.984967	0.982876	0.986523	0.986619	0.98281	0.98281	0.138708	0.183754	0
